# Supplementary material for: Improved simultaneous mapping of epigenetic features and 3D chromatin structure via ViCAR
Source: Genome Biol. 2024 Sep 3;25:237. doi: 10.1186/s13059-024-03377-6 (PMC11370281; doi:10.1186/s13059-024-03377-6)
Supplement: Supplementary file 3 — Additional file 3: Table S2. Differential gene expression analysis (RNA-seq). [file 13059_2024_3377_MOESM3_ESM.xlsx]

## Sheet: G4 mutant clone 1 vs WT
Table S2
baseMean	log2FoldChange	lfcSE	stat	pvalue	padj	geneName
8821.09	-16.4892	1.18887	-13.8697	9.66926e-44	6.69463e-42	SLC25A6
2241.41	-14.5125	1.18182	-12.2797	1.16411e-34	5.48516e-33	VAMP7
2207.88	-14.4912	1.18366	-12.2427	1.83822e-34	8.61026e-33	PLCXD1
1460.61	-13.8952	1.18152	-11.7604	6.24043e-32	2.64639e-30	AKAP17A
1032.88	-13.3953	1.19583	-11.2017	4.00093e-29	1.48228e-27	ZBED1
968.669	-13.3027	1.19503	-11.1317	8.79821e-29	3.22936e-27	GTPBP6
560.143	-12.5127	1.18838	-10.5292	6.33685e-26	1.98795e-24	ASMTL
1082.87	-12.5015	1.18287	-10.5687	4.16191e-26	1.31432e-24	CD99
344.727	-11.8128	1.18537	-9.96551	2.15762e-23	5.78319e-22	PPP2R3B
201.508	-11.0391	1.19281	-9.25463	2.14972e-20	4.75341e-19	DHRSX
194.503	-10.9874	1.19018	-9.23176	2.66226e-20	5.8378e-19	WASH6P
337.628	-9.92241	1.03766	-9.56233	1.1514e-21	2.73708e-20	S100A6
84.7404	-9.78753	1.20486	-8.12339	4.53349e-16	7.4973e-15	C5orf63
66.0047	-9.42475	1.24511	-7.56942	3.74894e-14	5.42865e-13	IL9R
102.524	-9.09724	1.19135	-7.63608	2.2394e-14	3.30113e-13	PRR16
35.5509	-8.53457	1.21633	-7.01665	2.27249e-12	2.78324e-11	ASMTL-AS1
69.1623	-8.53341	1.20496	-7.08188	1.42212e-12	1.7719e-11	DACH1
32.3567	-8.40328	1.24184	-6.76678	1.31677e-11	1.49985e-10	P2RY8
26.8548	-8.135	1.23096	-6.60868	3.87753e-11	4.21242e-10	CHMP1B2P
21.6484	-7.81831	1.24583	-6.27559	3.48307e-10	3.42935e-09	LINC00106
19.3171	-7.65423	1.31939	-5.80133	6.57904e-09	5.63024e-08	KCNT2
17.2746	-7.49407	1.2685	-5.90783	3.46641e-09	3.08778e-08	WASIR1
15.8084	-7.36365	1.26558	-5.81838	5.94218e-09	5.12028e-08	CD99P1
15.1949	-7.31209	1.26533	-5.77882	7.52242e-09	6.38465e-08	NA
14.9345	-7.28666	1.26815	-5.7459	9.14358e-09	7.68916e-08	NA
27.242	-7.18099	1.23625	-5.80871	6.29553e-09	5.40124e-08	GPR174
150.114	-7.16253	0.61186	-11.7062	1.18528e-31	4.95562e-30	CRISP3
41.7462	-6.90089	1.12678	-6.12444	9.10021e-10	8.60317e-09	NA
11.2327	-6.87305	1.29503	-5.30725	1.11294e-07	8.13737e-07	LINC00685
8.80754	-6.51776	1.31437	-4.95886	7.09082e-07	4.63637e-06	NA
47.8776	-6.51227	0.892064	-7.30023	2.87277e-13	3.83058e-12	BCHE
108.461	-6.47029	0.606288	-10.672	1.37664e-26	4.45401e-25	XKR8
1809.49	-6.41501	0.156019	-41.117	0	0	ALDH1A1
354.953	-6.40724	0.408989	-15.666	2.58158e-55	2.66554e-53	CYB5A
3002.94	-6.39033	0.171698	-37.2185	3.42042e-303	1.3538e-299	PTPRC
7.46405	-6.28904	1.35731	-4.63346	3.596e-06	2.11958e-05	IL7
7.22911	-6.23145	1.39112	-4.47945	7.48346e-06	4.18848e-05	NA
106.699	-6.07919	0.5321	-11.4249	3.14006e-30	1.2285e-28	ST8SIA4
22.3961	-5.98817	1.10678	-5.41045	6.28681e-08	4.74418e-07	CYP1D1P
5.98185	-5.95852	1.40811	-4.23158	2.32059e-05	0.000118515	CCR8
1413.51	-5.88478	0.144302	-40.7809	0	0	PAGE5
5.52119	-5.85346	1.53703	-3.80829	0.000139931	0.000605217	HPGDS
60.2869	-5.83216	0.649051	-8.98567	2.5716e-19	5.31778e-18	COX20P1
5.41028	-5.81117	1.45121	-4.00436	6.21848e-05	0.000291218	NA
560.169	-5.72975	0.235161	-24.3653	3.99568e-131	2.06282e-128	ARHGAP15
5.014	-5.70357	1.61948	-3.52186	0.00042853	0.00166423	NA
581.748	-5.6203	0.204734	-27.4517	6.6377e-166	6.06277e-163	SOX6
4.3605	-5.50743	1.5112	-3.6444	0.000268017	0.00108969	SLC25A48
686.994	-5.40673	0.244343	-22.1276	1.71392e-108	6.78369e-106	PTPRVP
3.9611	-5.36484	1.49219	-3.59528	0.000324037	0.00129484	NA
14.2432	-5.32192	1.12921	-4.71294	2.44168e-06	1.47921e-05	MIR4280HG
48.978	-5.31749	0.999507	-5.32011	1.03705e-07	7.61292e-07	CA9
3.78448	-5.30974	1.50402	-3.53037	0.000414972	0.00161766	NA
3.57736	-5.21301	1.54083	-3.38325	0.000716338	0.00266017	LMNTD1
19.1447	-5.16937	0.921458	-5.61	2.02331e-08	1.62991e-07	SPRY3
12.8406	-5.16932	1.19365	-4.33069	1.48644e-05	7.90241e-05	LINC01322
6.73903	-5.15428	1.37939	-3.73663	0.000186501	0.000783759	ZNF597
3.36887	-5.14155	1.55399	-3.30862	0.000937569	0.00337918	ZNF804B
3.36576	-5.12753	1.56133	-3.28407	0.00102321	0.00364742	RGS18
6550.94	-5.06941	0.0712719	-71.1277	0	0	PTPN7
3.22589	-5.06041	1.71688	-2.94744	0.00320413	0.0100068	LINC02889
3.17525	-5.05976	1.55607	-3.25162	0.00114748	0.00403418	ZNF648
128.402	-5.05228	0.526211	-9.60124	7.89911e-22	1.90832e-20	CD3G
3.16039	-5.0318	1.61123	-3.12295	0.00179046	0.0059949	NA
3.15807	-5.03166	1.64613	-3.05666	0.00223818	0.00729011	NANOGP7
248.862	-5.02688	0.338737	-14.8401	8.06912e-50	6.893e-48	IL1RAP
16.8968	-4.99279	0.94141	-5.30353	1.13586e-07	8.28964e-07	LPAR6
3.00889	-4.97129	1.54666	-3.21421	0.00130802	0.00454068	SEMA3C
6.00642	-4.96916	1.42083	-3.49737	0.000469864	0.00181113	NA
5.90972	-4.96121	1.37523	-3.60754	0.000309113	0.00124147	NA
27.1086	-4.93929	0.795065	-6.21243	5.2171e-10	5.03028e-09	TRPA1
2.89952	-4.90231	1.65855	-2.95577	0.00311886	0.00977392	NA
756.839	-4.89613	0.156184	-31.3484	1.02351e-215	2.02553e-212	UTRN
129.687	-4.86137	0.46758	-10.3969	2.56191e-25	7.74049e-24	AREG
246.326	-4.85075	0.266699	-18.1881	6.40897e-74	1.13582e-71	ROBO2
486.668	-4.80045	0.200395	-23.9549	8.21363e-127	3.98076e-124	TENM1
2.65297	-4.79544	1.63318	-2.93626	0.00332192	0.0103298	NA
24.6325	-4.78284	0.736653	-6.49265	8.43369e-11	8.83863e-10	NA
9.72468	-4.77985	1.17367	-4.07257	4.6498e-05	0.000223303	MIR8089
14.5406	-4.76558	0.937017	-5.08591	3.65876e-07	2.48607e-06	NA
18.9976	-4.74589	0.851666	-5.57248	2.51142e-08	1.99384e-07	LINC00052
9.57272	-4.74191	1.18219	-4.01112	6.04315e-05	0.000283622	TCF23
363.446	-4.72117	0.234859	-20.1022	7.06517e-90	1.92855e-87	CFH
63.4886	-4.67027	0.466953	-10.0016	1.49986e-23	4.05219e-22	ADAMTS4
2.44004	-4.66609	1.66937	-2.79512	0.00518802	0.0152614	TFDP3
2.41936	-4.64063	1.71386	-2.70771	0.00677501	0.0192502	NA
8.66453	-4.58263	1.22109	-3.7529	0.000174798	0.000739027	DDX43
2.29299	-4.57467	1.64412	-2.78244	0.00539525	0.0157966	LINC00434
20.93	-4.54633	0.795101	-5.71792	1.07836e-08	9.00134e-08	NA
279.969	-4.54172	0.275921	-16.4602	7.0892e-61	8.67805e-59	SCIN
2.21764	-4.51951	1.73412	-2.60623	0.00915455	0.024963	RPL7P30
2.07735	-4.45327	1.92171	-2.31735	0.0204846	0.0496194	IL3RA
577.536	-4.44822	0.376131	-11.8263	2.85566e-32	1.23527e-30	CILP
545.736	-4.4387	0.161741	-27.4433	8.34259e-166	7.33777e-163	HPGD
215.663	-4.40288	0.330941	-13.3041	2.19066e-40	1.29735e-38	EPX
3.98357	-4.38058	1.53783	-2.84855	0.00439192	0.0131602	KRT73
1.91427	-4.32325	1.85256	-2.33366	0.0196134	0.0479146	LALBA
1.87968	-4.30011	1.85476	-2.31842	0.0204263	0.0494929	IGLV3-17
7.11875	-4.298	1.2625	-3.40436	0.000663195	0.00247907	TMEM207
145.123	-4.25678	0.267318	-15.924	4.31771e-57	4.74708e-55	PGAP4
6.93396	-4.24648	1.51829	-2.79688	0.00515983	0.0151841	CD7
3.68746	-4.24	1.52341	-2.78323	0.00538199	0.0157617	NA
3.61876	-4.23423	1.5087	-2.80655	0.0050075	0.0147798	NA
3.63328	-4.22437	1.54202	-2.7395	0.00615333	0.0177062	IGLVIVOR22-1
69.2026	-4.18839	0.432855	-9.67619	3.80626e-22	9.3864e-21	PLA2G3
127.24	-4.17292	0.278494	-14.9839	9.3616e-51	8.35787e-49	PRICKLE1
9059.09	-4.15698	0.109877	-37.833	0	0	ANXA1
44.9799	-4.15467	0.575949	-7.21361	5.44864e-13	7.04378e-12	TERLR1
28.5343	-4.13549	0.734898	-5.6273	1.8305e-08	1.48354e-07	NR5A2
28.4287	-4.11893	0.58096	-7.08987	1.34234e-12	1.68044e-11	NA
12.46	-4.10464	0.911836	-4.50151	6.74709e-06	3.79804e-05	COL25A1
3.31949	-4.1026	1.53061	-2.68037	0.00735412	0.0206559	SPATA16
6.19842	-4.10092	1.26057	-3.25324	0.00114099	0.00401723	NA
74.0876	-4.09238	0.367645	-11.1313	8.82956e-29	3.23587e-27	EREG
6.21667	-4.08996	1.32599	-3.08445	0.00203929	0.00671991	NA
5.98295	-4.04799	1.2288	-3.29426	0.000986797	0.00353408	CFAP299
3.18585	-4.02316	1.48251	-2.71375	0.00665266	0.0189496	TENT5D
20.5645	-4.01401	0.661524	-6.06783	1.29654e-09	1.20227e-08	NA
81.5497	-4.00559	0.356723	-11.2289	2.94271e-29	1.09707e-27	CAPN6
26.1395	-4.00272	0.635435	-6.29918	2.99222e-10	2.96327e-09	POPDC3
28.9348	-3.99655	0.549231	-7.27662	3.42288e-13	4.51592e-12	PLVAP
19.6519	-3.95446	0.666211	-5.93574	2.92519e-09	2.62852e-08	LINC03000
36.6651	-3.95289	0.495631	-7.97547	1.518e-15	2.43907e-14	BRINP3
11.0814	-3.94563	0.97726	-4.03744	5.40376e-05	0.000255686	NA
150.48	-3.93418	0.287415	-13.6882	1.19469e-42	7.83745e-41	CATSPERB
2.99759	-3.92437	1.56304	-2.51073	0.0120482	0.0315875	NA
5.54408	-3.90247	1.28152	-3.04518	0.00232539	0.00754006	NA
67.5011	-3.88546	0.380807	-10.2032	1.91779e-24	5.46741e-23	FSTL5
5.30956	-3.88153	1.24817	-3.10978	0.00187228	0.00623167	CRISP2
13.3472	-3.87593	0.826528	-4.68941	2.73993e-06	1.64687e-05	NA
34.3303	-3.85546	0.530329	-7.26994	3.59646e-13	4.72917e-12	GPR137B
102.323	-3.84809	0.29149	-13.2014	8.60995e-40	4.96284e-38	AFP
523.15	-3.84593	0.137154	-28.0409	5.16057e-173	5.5706e-170	SLC6A19
13.1126	-3.84377	0.946146	-4.06255	4.85386e-05	0.000232118	MARCHF1
65.2939	-3.83302	0.366394	-10.4615	1.29799e-25	4.0032e-24	PDCD1
10.3441	-3.82983	0.876667	-4.36863	1.25027e-05	6.73735e-05	NA
46.1313	-3.81286	0.429161	-8.88444	6.42446e-19	1.29295e-17	NA
10.2134	-3.81199	0.883738	-4.31349	1.607e-05	8.48256e-05	PCDHGA8
2.72799	-3.79317	1.53301	-2.47433	0.0133487	0.0344495	FPGT-TNNI3K
2762.38	-3.77304	0.0700189	-53.886	0	0	PLCD1
17.5317	-3.76731	0.697153	-5.40384	6.52287e-08	4.90983e-07	LINC01892
4.80019	-3.72258	1.34795	-2.76167	0.00575063	0.0166973	FMN2
21.8969	-3.72226	0.715064	-5.2055	1.93478e-07	1.36503e-06	SUCNR1
28.81	-3.71139	0.581123	-6.38659	1.69628e-10	1.7289e-09	HMCN1
23.9815	-3.7076	0.584572	-6.34243	2.26172e-10	2.27205e-09	GAL3ST2
11.8599	-3.69009	0.874512	-4.2196	2.44734e-05	0.000124453	PLPP3
22.7979	-3.63677	0.578942	-6.28175	3.34792e-10	3.3045e-09	NA
6.74566	-3.62376	1.0635	-3.40739	0.000655876	0.00245316	NA
17.9364	-3.61002	0.657141	-5.49353	3.93986e-08	3.04569e-07	ERVH48-1
35.2817	-3.58105	0.485137	-7.38153	1.56481e-13	2.1468e-12	MUC19
4.37653	-3.56865	1.44089	-2.4767	0.0132605	0.0342592	NA
13.0903	-3.55727	0.741886	-4.7949	1.62753e-06	1.01179e-05	GALNTL6
671.376	-3.55327	0.131168	-27.0894	1.31451e-161	1.07645e-158	AKR1C2
235.293	-3.55153	0.202818	-17.5109	1.18373e-68	1.79053e-66	IL1RL1
13.0443	-3.53916	0.825903	-4.2852	1.82574e-05	9.52013e-05	PPP1R1B
6.22653	-3.48581	1.07445	-3.24426	0.00117756	0.00413005	NA
4.19062	-3.47142	1.45587	-2.38443	0.0171057	0.0425992	NA
29	-3.46957	0.606091	-5.72451	1.03734e-08	8.67728e-08	ADGRB3-DT
337.586	-3.46924	0.421527	-8.23016	1.86958e-16	3.18957e-15	F8
661.002	-3.43285	0.153615	-22.3471	1.28796e-110	5.27352e-108	MLC1
27.9959	-3.42952	0.523118	-6.55592	5.53003e-11	5.92097e-10	STX11
49.3861	-3.41865	0.414638	-8.2449	1.65304e-16	2.8303e-15	ITGA4
23.4666	-3.39573	0.618685	-5.48862	4.0509e-08	3.12848e-07	FAM81B
197.888	-3.39526	0.450663	-7.53392	4.92377e-14	7.06951e-13	FCGR2B
115.975	-3.38038	0.254345	-13.2905	2.62753e-40	1.5522e-38	PCDH10
253.196	-3.35491	0.337652	-9.93601	2.90218e-23	7.67495e-22	ACAP1
1060.76	-3.34168	0.204554	-16.3364	5.43502e-60	6.45355e-58	LINC01088
20.588	-3.33044	0.615103	-5.41444	6.14816e-08	4.64841e-07	TOX
11.1918	-3.32783	0.7536	-4.4159	1.00589e-05	5.5016e-05	ACKR1
42.945	-3.31987	0.470361	-7.05812	1.68764e-12	2.08415e-11	SNCA
114.388	-3.31032	0.291505	-11.3559	6.92864e-30	2.65818e-28	RUNX2
19.9828	-3.28372	0.610536	-5.37842	7.51433e-08	5.60459e-07	TRDJ2
68.471	-3.27024	0.338007	-9.67507	3.84841e-22	9.48051e-21	LINC02573
3.60757	-3.25409	1.30631	-2.49107	0.0127361	0.0331132	IGLV2-18
8.90307	-3.25081	0.873595	-3.72118	0.000198293	0.000828187	NA
48.9741	-3.221	0.406719	-7.91947	2.38518e-15	3.76367e-14	GABRG1
13.8062	-3.22037	0.729467	-4.41469	1.01157e-05	5.52501e-05	NA
22.816	-3.21625	0.55783	-5.76565	8.13459e-09	6.8723e-08	PGM5
3.52174	-3.21563	1.31501	-2.44533	0.014472	0.036967	NA
235.669	-3.1813	0.230443	-13.8052	2.37257e-43	1.60068e-41	NA
52.4838	-3.17984	0.371939	-8.54936	1.23774e-17	2.28568e-16	KDF1
103.561	-3.17743	0.298518	-10.644	1.85898e-26	5.95776e-25	GRID1
32.1146	-3.1702	0.449036	-7.06001	1.66489e-12	2.05819e-11	RADX
242.993	-3.16052	0.387046	-8.16575	3.19436e-16	5.35733e-15	PDGFB
364.689	-3.13994	0.180514	-17.3945	9.0895e-68	1.34911e-65	IL2RG
246.821	-3.13752	0.168661	-18.6025	3.06548e-77	6.04054e-75	CYFIP2
103.035	-3.1369	0.268415	-11.6867	1.48991e-31	6.20743e-30	TBC1D10C
84.4185	-3.13454	0.336328	-9.31987	1.16479e-20	2.60466e-19	FGF5
22.8897	-3.12035	0.584348	-5.33988	9.30069e-08	6.87863e-07	NPC1L1
333.886	-3.11992	0.169758	-18.3786	1.9506e-75	3.61898e-73	IL18RAP
476.311	-3.11449	0.188937	-16.4842	4.76309e-61	5.86082e-59	PTPRR
397.742	-3.11349	0.238293	-13.0658	5.16352e-39	2.89206e-37	WSCD2
25.7787	-3.1069	0.543883	-5.71244	1.11365e-08	9.27639e-08	NA
53.0089	-3.10136	0.456752	-6.79002	1.12118e-11	1.28752e-10	NA
806.747	-3.05912	0.276592	-11.0601	1.95957e-28	7.06159e-27	CD3D
6.16149	-3.0408	1.05697	-2.8769	0.00401606	0.0121588	NA
7.64913	-3.03209	1.11849	-2.71088	0.00671047	0.0190873	FGL1
109.959	-3.03182	0.235218	-12.8894	5.16256e-38	2.7991e-36	LINC03077
13.9387	-3.02888	0.707551	-4.2808	1.86224e-05	9.68351e-05	LINC02073
122.918	-3.02104	0.308291	-9.79932	1.13346e-22	2.8758e-21	C12orf40
89.7628	-3.00681	0.263699	-11.4024	4.06658e-30	1.58317e-28	NA
28.9746	-3.00434	0.443184	-6.779	1.21011e-11	1.38628e-10	CD200R1
379.777	-2.99444	0.21909	-13.6676	1.58544e-42	1.03722e-40	SELENOP
10.6	-2.993	0.719609	-4.1592	3.19367e-05	0.000158834	ABCC9
4108.06	-2.99112	0.142189	-21.0361	3.06349e-98	1.02467e-95	PCSK9
466.557	-2.9828	0.354585	-8.41211	4.02716e-17	7.11586e-16	MME
22.5854	-2.98203	0.511228	-5.83307	5.44165e-09	4.73017e-08	CPVL
21.1086	-2.98098	0.521302	-5.71833	1.07573e-08	8.9826e-08	CFAP221
171.728	-2.97403	0.189888	-15.662	2.75143e-55	2.81642e-53	ZNF608
260.227	-2.95565	0.16234	-18.2066	4.57594e-74	8.17063e-72	IL18R1
119.805	-2.94764	0.299594	-9.83879	7.66305e-23	1.9695e-21	NA
7.34664	-2.94191	0.892322	-3.29691	0.000977541	0.00350357	NA
42.4981	-2.94037	0.410488	-7.16312	7.88641e-13	1.00368e-11	GVINP2
156.405	-2.92475	0.197559	-14.8044	1.37223e-49	1.1556e-47	HYAL1
83.5916	-2.92077	0.309273	-9.44399	3.58833e-21	8.25734e-20	BLACAT1
927.927	-2.92017	0.377025	-7.7453	9.53559e-15	1.44053e-13	NA
407.792	-2.91471	0.144504	-20.1704	1.78335e-90	5.04178e-88	PECAM1
7.21222	-2.89964	1.07807	-2.68965	0.00715267	0.0201856	TDO2
4.29151	-2.89924	1.23341	-2.3506	0.0187434	0.0461263	NA
7.20244	-2.88854	1.04398	-2.76684	0.00566021	0.0164729	AFM
39.5155	-2.88786	0.385192	-7.4972	6.51948e-14	9.25984e-13	LINC02416
199.933	-2.87998	0.174298	-16.5234	2.49142e-61	3.16397e-59	C17orf99
104.787	-2.87248	0.28091	-10.2256	1.52249e-24	4.36189e-23	NA
5.62403	-2.839	1.15079	-2.467	0.013625	0.0350522	MTCO1P2
4.10666	-2.83335	1.15894	-2.44478	0.0144939	0.0370187	TSPAN8
8.11072	-2.81552	0.935441	-3.00983	0.00261393	0.00834574	PEG10
15.0148	-2.81459	0.648238	-4.34191	1.41252e-05	7.54147e-05	EBLN1
133.246	-2.80673	0.248483	-11.2955	1.3817e-29	5.2001e-28	CAB39L
254.882	-2.79936	0.240015	-11.6633	1.96274e-31	8.09221e-30	CD96
155.5	-2.78808	0.298335	-9.34546	9.14866e-21	2.06523e-19	SFN
119.614	-2.77599	0.227613	-12.1961	3.26101e-34	1.51551e-32	IGSF11
10.5724	-2.77536	0.763889	-3.6332	0.00027993	0.00113391	LINC02307
7.95034	-2.77345	0.813784	-3.40809	0.000654184	0.0024477	NA
6.57375	-2.76822	0.935351	-2.95955	0.00308086	0.00966758	RTL8B
6.4845	-2.76246	0.910981	-3.03241	0.00242611	0.0078186	UCN2
347.469	-2.76065	0.173289	-15.9309	3.86974e-57	4.27436e-55	PTPRB
5.19549	-2.75825	1.05319	-2.61894	0.00882037	0.0241906	C5orf34-AS1
22.1994	-2.75672	0.495907	-5.55894	2.7142e-08	2.14285e-07	C10orf105
6.49961	-2.75619	1.16497	-2.36588	0.0179872	0.0445358	SLC66A1L
361.908	-2.74254	0.204397	-13.4177	4.76538e-41	2.90921e-39	C1orf116
7.81071	-2.7412	0.869438	-3.15284	0.00161689	0.00547761	EEF1GP1
21.7334	-2.73427	0.649928	-4.20704	2.5874e-05	0.000131042	MIR126
30.5141	-2.73247	0.568552	-4.80602	1.53964e-06	9.6118e-06	PLOD2
330.472	-2.73025	0.155682	-17.5373	7.43489e-69	1.14652e-66	TSPOAP1
255.294	-2.72282	0.233076	-11.6821	1.57306e-31	6.53093e-30	NA
11.4804	-2.71974	0.684927	-3.97085	7.16156e-05	0.000331526	CD274
3.81708	-2.71945	1.11773	-2.43302	0.0149736	0.0380395	NA
1192.97	-2.71165	0.137391	-19.7367	1.04312e-86	2.68789e-84	MUC1
68.7304	-2.69654	0.372901	-7.23123	4.78625e-13	6.22816e-12	TNS4
17.5749	-2.68165	0.832073	-3.22285	0.00126921	0.00441759	SECTM1
1088.19	-2.68085	0.111455	-24.0532	7.73063e-128	3.82473e-125	AMHR2
6.13748	-2.65972	0.933648	-2.84874	0.00438923	0.0131544	RPS18P6
186.948	-2.65561	0.186098	-14.2699	3.3682e-46	2.54739e-44	ADGRB3
12.1736	-2.65053	0.739876	-3.58239	0.000340462	0.00135523	NA
1616.58	-2.63777	0.0858536	-30.724	2.71764e-207	4.6099e-204	PRF1
115.034	-2.63672	0.265893	-9.91646	3.53057e-23	9.29535e-22	NA
10.9578	-2.63287	0.7135	-3.69008	0.000224184	0.000926384	LRRK2
84.327	-2.6326	0.30215	-8.71288	2.96245e-18	5.71969e-17	BMP10
8.51681	-2.63214	0.829721	-3.17231	0.0015123	0.00515857	NA
7.07869	-2.60676	0.853577	-3.05392	0.00225873	0.00734677	ADGRL3
222.19	-2.60301	0.418166	-6.22482	4.82098e-10	4.66729e-09	HSPA7
40.5485	-2.59593	0.487329	-5.32687	9.99222e-08	7.36027e-07	EIF5AP2
3277.31	-2.59032	0.0969203	-26.7262	2.33248e-157	1.73099e-154	BTNL9
1423.03	-2.58658	0.0972356	-26.6011	6.58542e-156	4.59972e-153	ANK3
8.29817	-2.58494	0.84601	-3.05546	0.00224719	0.00731546	LINC01625
15.1391	-2.58217	0.581146	-4.44323	8.8619e-06	4.8931e-05	ASB9
8.12712	-2.57396	0.779922	-3.30028	0.000965879	0.00347015	NA
5.85968	-2.57267	0.992026	-2.59335	0.00950468	0.0257845	NA
5.83561	-2.57098	1.01697	-2.52808	0.0114687	0.0302957	ZNF474
5.78216	-2.56174	0.949276	-2.69862	0.00696276	0.0197129	NA
183.134	-2.55124	0.243394	-10.4819	1.04608e-25	3.24313e-24	TMEM156
223.094	-2.54706	0.17677	-14.4089	4.55175e-47	3.53252e-45	TESK2
40.9389	-2.54473	0.383081	-6.64281	3.07765e-11	3.39313e-10	NA
6142.15	-2.53258	0.0983377	-25.7539	2.91147e-146	1.68638e-143	FN1
179.541	-2.52586	0.522954	-4.82998	1.36545e-06	8.58528e-06	FCGR2C
21.3827	-2.51628	0.494949	-5.08392	3.69727e-07	2.51008e-06	NEU4
7.89753	-2.51425	0.810555	-3.10189	0.00192288	0.00638309	SNORD3B-2
4.45376	-2.51415	1.06537	-2.35989	0.0182805	0.0451836	LINC02924
13.3044	-2.49792	0.63602	-3.92743	8.586e-05	0.000390913	HHIPL2
11.0787	-2.49202	0.722054	-3.45129	0.00055791	0.00212226	HDGFL1
60.6877	-2.48961	0.305978	-8.13657	4.06631e-16	6.75291e-15	CDC42EP3
9.75985	-2.48186	0.819803	-3.02738	0.0024668	0.00793252	NA
23.2014	-2.48027	0.463703	-5.34883	8.85251e-08	6.55738e-07	ZNF385D
57.8986	-2.46912	0.343606	-7.1859	6.67679e-13	8.53852e-12	CA12
7.80962	-2.46568	0.953514	-2.58588	0.00971297	0.0262655	PHB1P11
200.461	-2.46182	0.426859	-5.76729	8.05573e-09	6.81052e-08	MIR210HG
300.941	-2.46161	0.178091	-13.8222	1.87364e-43	1.27129e-41	TMEM144
20.6289	-2.45788	0.590923	-4.1594	3.1909e-05	0.00015873	ONECUT3
179.178	-2.44615	0.187305	-13.0597	5.59461e-39	3.11485e-37	AKR1C3
1114.73	-2.44071	0.1009	-24.1894	2.87872e-129	1.45455e-126	ZFPM2
34.2102	-2.43187	0.445124	-5.46336	4.67212e-08	3.58609e-07	NPFFR2
38.0937	-2.42567	0.375275	-6.46372	1.02158e-10	1.06313e-09	HSH2D
146.508	-2.42315	0.206821	-11.7162	1.05302e-31	4.41042e-30	NA
28.7536	-2.41853	0.514102	-4.70438	2.54638e-06	1.53637e-05	CLIC3
82.659	-2.39852	0.273519	-8.76912	1.80069e-18	3.53996e-17	GIRGL
5.25927	-2.39733	0.975165	-2.45839	0.0139563	0.0358037	LIX1
11.5396	-2.39113	0.645874	-3.70216	0.000213771	0.000887058	MIR6859-1
638.548	-2.38976	0.145977	-16.3708	3.09216e-60	3.69008e-58	HCLS1
7.21444	-2.37754	0.822301	-2.89132	0.00383625	0.0116964	NA
1079.08	-2.37686	0.138892	-17.113	1.18776e-65	1.69921e-63	P2RY1
110.331	-2.37527	0.228689	-10.3864	2.85809e-25	8.60251e-24	TNFSF10
1556.65	-2.37382	0.116292	-20.4127	1.29079e-92	3.78441e-90	P2RX1
53.1128	-2.36019	0.332581	-7.09658	1.27881e-12	1.60514e-11	WBP1LP2
809.069	-2.35573	0.172384	-13.6656	1.62868e-42	1.06258e-40	MACC1
7.18672	-2.35509	0.829298	-2.83986	0.00451338	0.0134856	CD36
406.44	-2.35349	0.326531	-7.20754	5.69722e-13	7.35713e-12	MXRA8
1316.85	-2.34884	0.164937	-14.2408	5.11042e-46	3.84058e-44	DES
6.03808	-2.34621	0.873702	-2.68537	0.0072449	0.0203925	CRB3
42.3137	-2.34563	0.359896	-6.51752	7.14772e-11	7.54083e-10	ZBED6
3910.94	-2.32769	0.076068	-30.6002	1.21696e-205	1.92669e-202	SPTA1
9.1019	-2.32705	0.82359	-2.8255	0.00472068	0.0140379	MPO
24.0604	-2.32297	0.689243	-3.37032	0.000750821	0.00277604	LINC01285
1333.17	-2.32219	0.127325	-18.2383	2.56413e-74	4.68408e-72	F2RL3
13.7743	-2.31053	0.836308	-2.76277	0.00573126	0.0166511	ATP1A2
7.00871	-2.30522	0.914043	-2.52201	0.0116687	0.0307489	EYS
320.315	-2.30282	0.222137	-10.3666	3.51648e-25	1.05574e-23	RBP5
4.92183	-2.29991	0.966145	-2.3805	0.017289	0.0430151	NA
1174.83	-2.29763	0.111211	-20.6601	7.9226e-95	2.44345e-92	PCED1B
704.601	-2.29256	0.149421	-15.343	3.94374e-53	3.74624e-51	MAML2
13.7715	-2.29217	0.604573	-3.79139	0.000149806	0.000644023	MSR1
6.90898	-2.28754	0.796451	-2.87217	0.00407666	0.0123234	EEF1A1P38
15.5518	-2.28552	0.599667	-3.81131	0.000138231	0.000599361	LINC01630
40.6471	-2.27262	0.388996	-5.84227	5.14937e-09	4.48926e-08	GPD1
35.7505	-2.27078	0.431248	-5.2656	1.39735e-07	1.00589e-06	TRDN
49.314	-2.26943	0.316863	-7.16219	7.9398e-13	1.00993e-11	NA
10.6497	-2.26895	0.803083	-2.8253	0.00472361	0.0140449	HNRNPA1P8
141.405	-2.26817	0.640792	-3.53963	0.000400689	0.00156893	FOXH1
107.388	-2.26096	0.286705	-7.88602	3.1197e-15	4.86452e-14	CARD9
5.82927	-2.25783	0.895611	-2.52099	0.0117024	0.0308035	SNORD59A
57.4668	-2.25779	0.299323	-7.54299	4.59318e-14	6.60283e-13	TMTC2
2512.63	-2.24364	0.0815296	-27.5193	1.03287e-166	9.81148e-164	AKR1C1
139.334	-2.23462	0.608624	-3.67159	0.000241041	0.000989328	CXCL8
1008.63	-2.23392	0.108135	-20.6585	8.1815e-95	2.49095e-92	RNF182
11.3717	-2.22909	0.7154	-3.11587	0.00183403	0.00611721	C2orf78
18.5488	-2.22696	0.65972	-3.37561	0.000736515	0.00272867	THPO
241.584	-2.22428	0.190307	-11.6879	1.47038e-31	6.13682e-30	HNRNPCP4
5673.6	-2.21908	0.307554	-7.21526	5.383e-13	6.96272e-12	GABRE
39.4911	-2.2123	0.402099	-5.50188	3.75771e-08	2.90962e-07	TNFSF13B
10.2144	-2.19648	0.664098	-3.30747	0.000941427	0.00339102	SLC13A4
6.44376	-2.19484	0.854483	-2.56862	0.0102104	0.0274108	PPP1R3C
87.0114	-2.18275	0.572587	-3.81209	0.000137798	0.000597727	FPR3
34.9965	-2.18216	0.434431	-5.02302	5.08642e-07	3.38924e-06	SCHLAP1
6.52188	-2.17812	0.851137	-2.55907	0.0104953	0.0280646	KRT18P55
125.787	-2.1765	0.209997	-10.3644	3.59991e-25	1.07943e-23	CRYAB
1398.12	-2.17356	0.162463	-13.3788	8.0443e-41	4.84863e-39	RELN
647.436	-2.17156	0.136529	-15.9055	5.80701e-57	6.35507e-55	TUBB1
10.0423	-2.16934	0.752266	-2.88374	0.00392978	0.0119371	HTR2C
52.7027	-2.16933	0.291386	-7.44488	9.70352e-14	1.36435e-12	CCL26
17.1592	-2.16816	0.541903	-4.00101	6.30721e-05	0.000295024	LINC02568
65.3654	-2.16774	0.314942	-6.88297	5.86167e-12	6.88782e-11	SEMA3A
75.0897	-2.16479	0.366228	-5.91106	3.39914e-09	3.03127e-08	CCDC68
6.42759	-2.16413	0.855444	-2.52983	0.0114117	0.0301653	GAPDHP63
9.80966	-2.15513	0.733546	-2.93796	0.00330378	0.0102788	NA
22.6103	-2.14954	0.440377	-4.88114	1.05476e-06	6.7262e-06	NA
7.22511	-2.14642	0.821019	-2.61433	0.00894018	0.0244683	SERPINB5
5.38841	-2.14363	0.881396	-2.43209	0.0150121	0.038125	NA
7.30835	-2.13971	0.92176	-2.32133	0.0202689	0.0491822	HNRNPA1P21
24.9573	-2.13762	0.429541	-4.97652	6.4737e-07	4.25276e-06	NA
39.3889	-2.13683	0.402107	-5.31409	1.07192e-07	7.84709e-07	LINC01122
8.07715	-2.12873	0.770841	-2.76157	0.00575233	0.016698	TAGLN2P1
404.169	-2.12584	0.150321	-14.142	2.09206e-45	1.53815e-43	SOX5
61.9682	-2.12253	0.28785	-7.37372	1.65931e-13	2.26728e-12	NA
39.0044	-2.11632	0.331209	-6.38968	1.66237e-10	1.69652e-09	LMOD1
108.721	-2.11567	0.225221	-9.39377	5.78922e-21	1.32449e-19	PRKAR1B-AS1
31.7791	-2.11096	0.378361	-5.57922	2.416e-08	1.92534e-07	LRRC7
24.5369	-2.10477	0.424992	-4.9525	7.32653e-07	4.77995e-06	EPS8
243.026	-2.10123	0.317295	-6.62233	3.53578e-11	3.86058e-10	PURPL
807.314	-2.08996	0.0879059	-23.7749	6.07029e-125	2.88315e-122	IGF1
1062.7	-2.08576	0.0757299	-27.5421	5.51032e-167	5.45246e-164	PTGER3
7.00988	-2.08391	0.844778	-2.46682	0.013632	0.0350663	NA
142.313	-2.0759	0.47914	-4.33256	1.47385e-05	7.84074e-05	PPFIA4
9.38366	-2.07568	0.835925	-2.48309	0.0130248	0.0337347	GPR19
46.4856	-2.07469	0.328593	-6.31385	2.72182e-10	2.71018e-09	TLR5
4583.8	-2.07381	0.107945	-19.2117	2.95391e-82	6.43573e-80	STING1
16.3569	-2.07267	0.533496	-3.88508	0.000102296	0.000456727	C4BPA
28.5422	-2.07151	0.464466	-4.45997	8.19699e-06	4.55563e-05	LUZP4
68.4357	-2.06563	0.257381	-8.02557	1.01054e-15	1.64146e-14	LILRP1
6.85697	-2.05782	0.772993	-2.66215	0.00776439	0.0216368	VTRNA1-3
16.2765	-2.05135	0.654359	-3.1349	0.00171913	0.00578516	ENTHD1
27.1859	-2.04976	0.398585	-5.1426	2.70959e-07	1.87437e-06	CES5A
8.42587	-2.04437	0.740593	-2.76045	0.00577219	0.0167454	LINC01843
26.9511	-2.04217	0.476094	-4.28942	1.79142e-05	9.36649e-05	C4A
7.64947	-2.03649	0.780348	-2.60972	0.0090617	0.0247524	LINC01229
409.635	-2.03313	0.128068	-15.8754	9.38089e-57	1.01262e-54	GP6
14.1148	-2.0318	0.646256	-3.14396	0.00166678	0.00562733	ABCD2
1383.21	-2.03053	0.217053	-9.35498	8.36138e-21	1.88931e-19	CD52
31.8081	-2.03005	0.43576	-4.65863	3.18315e-06	1.89284e-05	COL6A4P2
502.383	-2.02695	0.100793	-20.11	6.0325e-90	1.66581e-87	H4C3
43.408	-2.0244	0.320824	-6.31	2.79032e-10	2.7749e-09	GLIPR1-AS1
122.76	-2.01549	0.201717	-9.99169	1.65724e-23	4.46722e-22	NA
64.3242	-2.01137	0.429222	-4.68609	2.7848e-06	1.6713e-05	IZUMO4
2031.72	-2.00532	0.0947258	-21.1698	1.81398e-99	6.24326e-97	IQSEC2
12.3176	-2.00374	0.742481	-2.69871	0.00696095	0.0197124	NA
6.61504	-1.99589	0.807651	-2.47123	0.013465	0.0347045	HNRNPUP1
12.3438	-1.99547	0.631802	-3.15837	0.00158653	0.00538625	C4B
1396.12	-1.9855	0.117423	-16.909	3.86393e-64	5.33492e-62	NA
111.074	-1.98442	0.219967	-9.02143	1.85642e-19	3.88769e-18	PRSS8
14.5516	-1.97727	0.540728	-3.65669	0.000255493	0.00104144	CASC15
152.221	-1.97685	0.26751	-7.38981	1.47043e-13	2.02317e-12	GSDMD
8.20617	-1.9756	0.776308	-2.54486	0.0109321	0.0290635	NA
6.50977	-1.97503	0.771447	-2.56016	0.0104623	0.027989	NA
15.373	-1.96749	0.521893	-3.76991	0.000163306	0.000696138	ZNF346-IT1
16.1247	-1.96387	0.61025	-3.21815	0.00129022	0.00448349	AMBN
134.309	-1.96211	0.217912	-9.00415	2.1735e-19	4.53171e-18	SSPOP
766.104	-1.96177	0.117251	-16.7313	7.74737e-63	1.02214e-60	DOK3
945.298	-1.95004	0.296072	-6.58636	4.50733e-11	4.86767e-10	GYPA
1413.16	-1.94688	0.120305	-16.1829	6.65459e-59	7.63445e-57	GYPE
25.4256	-1.94577	0.472946	-4.11414	3.88619e-05	0.000190052	MUC15
19.2651	-1.94481	0.578707	-3.36061	0.000777716	0.00286255	NA
265.756	-1.94457	0.255895	-7.59911	2.98183e-14	4.339e-13	SAMD4A-AS1
23.2882	-1.94302	0.484927	-4.00684	6.15374e-05	0.000288356	NA
50.0592	-1.92804	0.344813	-5.59154	2.2506e-08	1.80321e-07	NA
1376.98	-1.92719	0.113296	-17.0102	6.90438e-65	9.81828e-63	SMYD2
644.814	-1.92596	0.209582	-9.18952	3.94595e-20	8.55004e-19	DCHS2
56.2852	-1.9106	0.537297	-3.55595	0.000376614	0.00148297	VEPH1
10.0623	-1.89848	0.694886	-2.73208	0.00629364	0.0180531	NA
10.0322	-1.8957	0.711485	-2.66443	0.00771184	0.0215081	TOX-DT
23951.5	-1.89496	0.121184	-15.6371	4.06656e-55	4.14475e-53	GLUL
21.6443	-1.89113	0.539234	-3.50707	0.000453065	0.0017512	NA
27.9708	-1.88439	0.431854	-4.36348	1.28008e-05	6.88234e-05	CAMK2A
328.869	-1.88178	0.141607	-13.2887	2.69206e-40	1.58638e-38	TRDC
60.7774	-1.88167	0.47783	-3.93794	8.21849e-05	0.000376055	NA
161.676	-1.87857	0.19468	-9.64953	4.93795e-22	1.20273e-20	GPR183
7.60122	-1.87627	0.775681	-2.41887	0.0155688	0.0393036	MED15P8
10.8698	-1.87571	0.707873	-2.64979	0.0080542	0.0223343	PLSCR4
26.7196	-1.87405	0.443408	-4.22647	2.37386e-05	0.000120949	HLA-DOB
154.807	-1.87267	0.195191	-9.59408	8.46696e-22	2.03515e-20	INPP5J
31.4669	-1.872	0.394041	-4.75076	2.02652e-06	1.2426e-05	CFI
118.265	-1.86902	0.666382	-2.80474	0.00503579	0.0148577	LUCAT1
6.0808	-1.86637	0.801665	-2.32812	0.0199057	0.0484891	UTF1
189.681	-1.8565	0.344235	-5.39312	6.92457e-08	5.1908e-07	CRB2
63.1112	-1.85536	0.284473	-6.52212	6.9321e-11	7.32311e-10	ENTPD3
28.0104	-1.85408	0.404374	-4.58508	4.53817e-06	2.63631e-05	NA
58.9829	-1.85273	0.313804	-5.90409	3.54604e-09	3.15517e-08	NA
26.3714	-1.85102	0.412882	-4.48317	7.35414e-06	4.11998e-05	HBB
166.981	-1.84506	0.224657	-8.21277	2.16137e-16	3.66108e-15	HAND2
9429.13	-1.8439	0.156583	-11.7759	5.19714e-32	2.21583e-30	INSIG1
12.9016	-1.84344	0.597658	-3.08444	0.00203935	0.00671991	CXCR3
9.19175	-1.83855	0.792694	-2.31937	0.020375	0.049384	MTATP8P1
42.1783	-1.83416	0.315494	-5.81363	6.11337e-09	5.25445e-08	FRK
67.4278	-1.83395	0.39421	-4.65221	3.28391e-06	1.94576e-05	CDC42EP3-AS1
573.297	-1.83139	0.272224	-6.72752	1.7258e-11	1.94978e-10	OLMALINC
11.0567	-1.82938	0.742827	-2.46273	0.0137884	0.0354226	CARMN
1529.45	-1.82189	0.170463	-10.6879	1.15985e-26	3.77877e-25	GBE1
67.2165	-1.81699	0.357998	-5.07542	3.86645e-07	2.61821e-06	XIRP1
83.5041	-1.81511	0.290047	-6.25799	3.89968e-10	3.81738e-09	ZC2HC1A
175.618	-1.81306	0.280405	-6.46585	1.00729e-10	1.04917e-09	SLC2A14
11.0772	-1.81039	0.679585	-2.66397	0.00772252	0.0215327	AQP7
104.176	-1.80952	0.253113	-7.14906	8.73722e-13	1.10839e-11	GNAO1
58.1898	-1.80922	0.340815	-5.3085	1.10528e-07	8.08632e-07	PLXNB3
18.563	-1.80837	0.676519	-2.67305	0.00751653	0.0210399	PPP1R3G
21.1761	-1.80247	0.610228	-2.95377	0.0031392	0.00983117	PDGFRB
55.7465	-1.79807	0.305293	-5.88967	3.86967e-09	3.42133e-08	C1orf53
19.7391	-1.79394	0.457256	-3.92327	8.73542e-05	0.000396955	NA
4141.49	-1.79339	0.139186	-12.8848	5.47942e-38	2.95739e-36	LAPTM5
3011.47	-1.78715	0.197155	-9.0647	1.24946e-19	2.64458e-18	SNTA1
1290.76	-1.78571	0.168183	-10.6177	2.46588e-26	7.84982e-25	TC2N
69.1223	-1.78505	0.338135	-5.2791	1.29823e-07	9.39659e-07	PTHLH
8.79219	-1.77986	0.725402	-2.45362	0.0141426	0.0362268	LINC03002
203.568	-1.76609	0.24527	-7.20061	5.99419e-13	7.69876e-12	CXCL3
27.8777	-1.75838	0.417132	-4.21541	2.49322e-05	0.000126596	BSPRY
46.4915	-1.75598	0.293446	-5.984	2.17726e-09	1.97425e-08	CCDC148
791.334	-1.75374	0.136104	-12.8853	5.44697e-38	2.94658e-36	EGLN1
21.3752	-1.7501	0.516456	-3.38867	0.000702322	0.0026134	NA
115.506	-1.74932	0.2539	-6.88982	5.58641e-12	6.5774e-11	OR2W3
93.6694	-1.7463	0.32739	-5.33399	9.60777e-08	7.0969e-07	FCER1G
3062.89	-1.74117	0.09561	-18.2112	4.20847e-74	7.57142e-72	EIF2D
98.5097	-1.74084	0.240498	-7.23849	4.53708e-13	5.91365e-12	UBASH3A
368.39	-1.73929	0.109993	-15.8127	2.54191e-56	2.69488e-54	TMC8
691.787	-1.73577	0.0846511	-20.5049	1.94501e-93	5.77376e-91	ARHGAP24
107.91	-1.73385	0.230746	-7.51414	5.72879e-14	8.18576e-13	STAP1
241.648	-1.73202	0.17815	-9.72224	2.42388e-22	6.03377e-21	ALPK1
1914.68	-1.7276	0.138533	-12.4707	1.07928e-35	5.32864e-34	TRIM58
28.2095	-1.72477	0.36649	-4.70619	2.52391e-06	1.52436e-05	NA
20.2047	-1.72078	0.512815	-3.35556	0.000792032	0.00290873	DSCR10
77.9719	-1.71235	0.354369	-4.83211	1.35096e-06	8.51221e-06	CXCL2
106.653	-1.71126	0.258363	-6.62347	3.50868e-11	3.83276e-10	RNF43
14.6206	-1.70545	0.571369	-2.98484	0.00283725	0.00897669	EZHIP
48.2372	-1.70006	0.460574	-3.69118	0.000223215	0.000922698	CADM2
1519.82	-1.69697	0.210965	-8.04386	8.70554e-16	1.41894e-14	FYB1
50.6117	-1.69546	0.322653	-5.25474	1.48233e-07	1.06159e-06	SHD
15.1957	-1.69278	0.495692	-3.41499	0.000637842	0.00239183	WDR82P1
18.7014	-1.68838	0.650416	-2.59585	0.00943585	0.0256235	LINC03040
453.94	-1.68777	0.11905	-14.177	1.27132e-45	9.43482e-44	GYPB
38.7949	-1.68573	0.4238	-3.97767	6.95949e-05	0.00032299	CAV1
23.4207	-1.68317	0.431799	-3.89803	9.69784e-05	0.000435193	CD164L2
517.216	-1.68248	0.116732	-14.4132	4.27213e-47	3.32638e-45	TUBAL3
305.892	-1.68245	0.174079	-9.66489	4.25061e-22	1.04388e-20	FCRLB
429.979	-1.68218	0.154242	-10.9061	1.07791e-27	3.7315e-26	NA
982.678	-1.68125	0.157594	-10.6682	1.43345e-26	4.62521e-25	ETV1
966.07	-1.68068	0.141403	-11.8857	1.40382e-32	6.0947e-31	FER
2286.88	-1.67872	0.227299	-7.3855	1.51884e-13	2.08856e-12	SERPINB9
24.0752	-1.67665	0.449758	-3.72789	0.000193088	0.00080858	RASSF6
53.4897	-1.67141	0.333959	-5.00484	5.59075e-07	3.70656e-06	CCDC137P1
47.6907	-1.66964	0.307614	-5.42773	5.70755e-08	4.33183e-07	NA
6956.92	-1.66366	0.0608025	-27.3617	7.83564e-165	6.64574e-162	FH
14.2298	-1.65884	0.517557	-3.20514	0.00134997	0.00467063	NA
48.0893	-1.65827	0.346243	-4.78933	1.67342e-06	1.03869e-05	COQ8A
17.6604	-1.65404	0.572715	-2.88807	0.00387611	0.0117994	IRF6
70.0832	-1.65101	0.269731	-6.12096	9.30124e-10	8.78623e-09	EGFLAM-AS4
17.5612	-1.65009	0.468399	-3.52284	0.000426951	0.00165863	RN7SKP269
27.4935	-1.6495	0.439649	-3.75185	0.000175535	0.000741613	NOXRED1
19.5196	-1.64843	0.505073	-3.26374	0.00109953	0.00388622	VDAC1P1
2746.68	-1.64281	0.160292	-10.2488	1.19819e-24	3.45323e-23	LEPR
14.0329	-1.64017	0.555376	-2.95325	0.00314443	0.00984364	COBL
304.86	-1.63868	0.304978	-5.37311	7.73888e-08	5.75941e-07	ANKRD37
43.5912	-1.63324	0.405652	-4.0262	5.66862e-05	0.000267365	TRD-AS1
42.5868	-1.63059	0.317868	-5.12978	2.90074e-07	1.99672e-06	NA
22.7956	-1.62923	0.427201	-3.81373	0.000136885	0.000594614	TNFSF14
1485.74	-1.62873	0.108023	-15.0776	2.27343e-51	2.05283e-49	WNK4
156.769	-1.6284	0.439565	-3.70457	0.000211751	0.0008796	SLC26A1
14.0261	-1.62396	0.521923	-3.11149	0.00186148	0.00620006	SAMSN1-AS1
34.4338	-1.62327	0.344018	-4.71856	2.37525e-06	1.44375e-05	GRIK1
2936.63	-1.6214	0.0980818	-16.5311	2.19207e-61	2.79878e-59	MAGI1
59.9949	-1.62069	0.321948	-5.03402	4.80302e-07	3.21121e-06	NA
9.95579	-1.61828	0.64119	-2.52386	0.0116073	0.0306245	NA
266.426	-1.61557	0.142414	-11.3442	7.9271e-30	3.02657e-28	MYO16
661.399	-1.61017	0.0948102	-16.9831	1.09576e-64	1.54894e-62	SDCCAG8
753.285	-1.60859	0.0935661	-17.1921	3.04554e-66	4.41009e-64	NAA11
94.2862	-1.60834	0.243974	-6.59226	4.33171e-11	4.68654e-10	ARHGAP42
7.86966	-1.60499	0.693083	-2.31572	0.0205734	0.049799	SLC16A4
25.8166	-1.6019	0.432884	-3.70054	0.000215139	0.000892268	NPM1P39
319.879	-1.58998	0.248902	-6.38797	1.681e-10	1.71405e-09	CTAG2
17.4869	-1.58887	0.521386	-3.04739	0.00230841	0.0074901	RN7SL381P
24.9289	-1.58583	0.497563	-3.18719	0.0014366	0.00493369	MTCO2P12
507.375	-1.58485	0.148908	-10.6432	1.87623e-26	6.00496e-25	LRRFIP1P1
990.176	-1.58415	0.12228	-12.9551	2.19945e-38	1.20075e-36	MGST1
4707.21	-1.58281	0.13632	-11.611	3.62172e-31	1.47528e-29	PTP4A3
70.588	-1.57319	0.495308	-3.17618	0.00149227	0.00509904	SNORA73B
24.5836	-1.57136	0.408164	-3.84982	0.000118203	0.000521086	RAB38
3074.71	-1.5677	0.130797	-11.9858	4.21818e-33	1.86542e-31	ICAM5
2000.88	-1.56715	0.114905	-13.6386	2.36083e-42	1.51938e-40	SALL2
161.485	-1.5671	0.16583	-9.45003	3.38734e-21	7.81944e-20	RNASE1
1484.19	-1.56541	0.217435	-7.19943	6.04668e-13	7.76197e-12	PC
241.85	-1.56419	0.208283	-7.50991	5.91697e-14	8.43434e-13	NA
10.8844	-1.56235	0.613022	-2.5486	0.0108155	0.0287873	NA
1671.39	-1.5618	0.126283	-12.3675	3.91639e-35	1.89422e-33	ADAMTS3
28424.9	-1.56051	0.144634	-10.7894	3.86495e-27	1.2964e-25	FADS1
1417.59	-1.55787	0.0776852	-20.0536	1.87634e-89	5.00666e-87	ESRRB
9.54185	-1.55767	0.660008	-2.36008	0.0182712	0.0451668	SH3RF2
156.479	-1.5537	0.179839	-8.63936	5.65302e-18	1.068e-16	NA
55.789	-1.55291	0.379619	-4.09072	4.30042e-05	0.000208039	NMUR1
18.4706	-1.5493	0.587918	-2.63522	0.00840816	0.023194	PSMD6-AS2
37.5895	-1.53948	0.400519	-3.8437	0.000121193	0.000533572	ID2-AS1
30.4346	-1.53759	0.354479	-4.33761	1.44042e-05	7.67837e-05	PPP1R27
15.2174	-1.53675	0.639456	-2.40321	0.0162518	0.0407661	SLCO4C1
2072.86	-1.53528	0.223104	-6.88147	5.92388e-12	6.95748e-11	URB2
12.6271	-1.5342	0.547739	-2.80097	0.00509491	0.015021	FAM110B
304.546	-1.53407	0.207731	-7.38491	1.52553e-13	2.09655e-12	HECW2
8470.68	-1.53398	0.135032	-11.3602	6.60179e-30	2.53688e-28	CTSC
2331.13	-1.53352	0.0878816	-17.4499	3.44979e-68	5.15256e-66	CDC73
3514.43	-1.5333	0.10993	-13.9479	3.23814e-44	2.28188e-42	MEF2C
35.8243	-1.53198	0.356361	-4.29895	1.71609e-05	9.01832e-05	NPEPPSP1
493.865	-1.53132	0.124615	-12.2885	1.04467e-34	4.95185e-33	DENND1B
1970.25	-1.52999	0.0956442	-15.9967	1.34814e-57	1.50308e-55	ITM2A
46.041	-1.52887	0.428864	-3.56492	0.000363965	0.0014365	BRPF3-AS1
6343.22	-1.52885	0.127157	-12.0233	2.68155e-33	1.19927e-31	LSS
33252.2	-1.52723	0.10089	-15.1376	9.1483e-52	8.38818e-50	FASN
7492.44	-1.52655	0.13775	-11.082	1.53335e-28	5.55941e-27	GALNT2
2384.76	-1.52468	0.198191	-7.693	1.4372e-14	2.14254e-13	ARHGAP18
72.5375	-1.52297	0.290122	-5.24942	1.52575e-07	1.09038e-06	YBX1P10
15.0755	-1.52288	0.557294	-2.73264	0.00628288	0.0180287	GUSBP9
17.7797	-1.52234	0.586944	-2.59367	0.00949585	0.0257664	LINC01192
13.1237	-1.52202	0.526611	-2.89021	0.00384983	0.0117288	NA
13.8028	-1.52116	0.574009	-2.65006	0.00804781	0.0223218	ANO7L1
124.407	-1.51919	0.285766	-5.31619	1.05964e-07	7.75962e-07	IL23A
13.0013	-1.51739	0.624126	-2.43123	0.0150476	0.0381976	CEP170P1
3284.9	-1.51217	0.0978655	-15.4515	7.36975e-54	7.20234e-52	SMYD3
102.365	-1.51013	0.290785	-5.19331	2.06589e-07	1.44936e-06	RFX3-DT
648.984	-1.50968	0.0842565	-17.9176	8.59273e-72	1.44724e-69	EDARADD
26.891	-1.50948	0.50176	-3.00837	0.00262655	0.00837839	IMPDH1P8
1282.24	-1.50522	0.12422	-12.1173	8.54822e-34	3.91143e-32	SIPA1L1
229.166	-1.50298	0.287276	-5.23184	1.67832e-07	1.19332e-06	FMNL1-DT
137.323	-1.49986	0.166291	-9.01949	1.8896e-19	3.95367e-18	NA
12.9976	-1.49574	0.544363	-2.7477	0.00600153	0.017324	PANX3
99.0739	-1.49461	0.364955	-4.09533	4.21559e-05	0.000204456	AZU1
35.2052	-1.48651	0.360396	-4.12465	3.71299e-05	0.000182257	CFAP58
7600.47	-1.48548	0.142823	-10.4009	2.45691e-25	7.43271e-24	LBR
269.091	-1.48506	0.130501	-11.3797	5.27874e-30	2.03506e-28	PIK3C2B
703.987	-1.48129	0.142934	-10.3634	3.6367e-25	1.08908e-23	ARHGAP33
10.4227	-1.48062	0.575713	-2.57179	0.0101173	0.0272087	NA
14.006	-1.47876	0.598064	-2.47257	0.0134144	0.0345902	NA
3462.16	-1.47774	0.134214	-11.0103	3.40683e-28	1.21077e-26	LRBA
363.568	-1.47416	0.177687	-8.2964	1.07312e-16	1.85747e-15	H1-4
13.9472	-1.47006	0.597339	-2.46102	0.0138542	0.0355724	NA
203.599	-1.46931	0.222508	-6.60341	4.018e-11	4.35905e-10	KCNJ8
1722.28	-1.46625	0.112228	-13.065	5.22089e-39	2.91731e-37	PDE3B
1624.45	-1.4657	0.10833	-13.53	1.03969e-41	6.51469e-40	RPS6KC1
22.4589	-1.46521	0.500169	-2.92943	0.00339585	0.0105335	NA
1695.5	-1.46179	0.124147	-11.7746	5.2741e-32	2.24461e-30	CEP170
26.0016	-1.46128	0.428103	-3.4134	0.000641587	0.00240436	IL11RA
54.4601	-1.4573	0.327531	-4.44935	8.61294e-06	4.77117e-05	PHYHIP
141.943	-1.45701	0.179604	-8.11234	4.96558e-16	8.18908e-15	TLR8-AS1
69.4651	-1.45512	0.322592	-4.51073	6.46056e-06	3.64777e-05	PABPC4L
76.5554	-1.45452	0.23748	-6.12483	9.0783e-10	8.58588e-09	DHDH
1916.94	-1.45433	0.117048	-12.4251	1.91006e-35	9.37193e-34	OBSCN
118.205	-1.45417	0.181608	-8.00718	1.17367e-15	1.89865e-14	HAND2-AS1
15865.3	-1.45317	0.138947	-10.4585	1.34013e-25	4.12781e-24	STAT5A
3813.6	-1.44989	0.077094	-18.8068	6.63892e-79	1.35915e-76	IVNS1ABP
13.9331	-1.44575	0.559881	-2.58224	0.00981613	0.0265143	TMPRSS13
21.8217	-1.44105	0.53851	-2.67599	0.00745084	0.0208806	CLCNKB
2202.09	-1.4379	0.167124	-8.60382	7.71077e-18	1.44527e-16	TSEN15
25.7306	-1.43662	0.397845	-3.611	0.00030502	0.00122669	MAFTRR
37.7437	-1.4356	0.324831	-4.41953	9.89147e-06	5.42e-05	HSPB3
5179.41	-1.43316	0.242424	-5.91178	3.38429e-09	3.01917e-08	EGFL7
194.859	-1.43264	0.364482	-3.93063	8.47253e-05	0.000386265	MAPK15
1607.65	-1.43225	0.113883	-12.5765	2.84521e-36	1.44174e-34	CAV2
740.897	-1.42877	0.114029	-12.5298	5.128e-36	2.56378e-34	SH3PXD2A
5981.42	-1.42772	0.0663773	-21.5092	1.27824e-102	4.67012e-100	SCARB1
27.5181	-1.42371	0.367687	-3.87208	0.000107912	0.000479544	LINC02018
1814.57	-1.42301	0.10383	-13.7053	9.44325e-43	6.22939e-41	TAF5L
4012.72	-1.42179	0.12834	-11.0783	1.59902e-28	5.77985e-27	RNPEP
127.935	-1.42091	0.207922	-6.83386	8.26605e-12	9.58507e-11	MMRN2
318.017	-1.42077	0.244097	-5.82049	5.86767e-09	5.06711e-08	NA
2591.78	-1.42003	0.0908872	-15.6241	4.99108e-55	5.04375e-53	SEMA4B
148.53	-1.41912	0.305976	-4.63803	3.51744e-06	2.07533e-05	NA
2844.77	-1.41789	0.17171	-8.25744	1.48831e-16	2.55194e-15	YOD1
24.7278	-1.41641	0.494493	-2.86437	0.0041784	0.0125973	LINC01409
226.423	-1.41621	0.227755	-6.2181	5.03206e-10	4.85778e-09	INKA1
2216.77	-1.41614	0.11669	-12.1359	6.8153e-34	3.13056e-32	DESI2
975.366	-1.41563	0.11765	-12.0325	2.39777e-33	1.07438e-31	RHD
40.7574	-1.41432	0.445504	-3.17464	0.00150021	0.00512322	SULT1A1
3014.14	-1.41337	0.145775	-9.69552	3.15026e-22	7.80108e-21	ID1
1003.25	-1.4105	0.13308	-10.5989	3.01588e-26	9.56223e-25	TBXA2R
45.5071	-1.40982	0.324134	-4.34951	1.36443e-05	7.29948e-05	SH3TC2
142.707	-1.40887	0.230763	-6.10525	1.02639e-09	9.65339e-09	PROB1
7345.45	-1.40748	0.143777	-9.78932	1.25135e-22	3.16814e-21	DHCR7
110.266	-1.4068	0.342615	-4.10608	4.02426e-05	0.000196319	EOLA2-DT
33.0061	-1.405	0.327182	-4.29425	1.75283e-05	9.19103e-05	COL5A2
994.128	-1.40476	0.0867504	-16.1932	5.63426e-59	6.52695e-57	TARBP1
5086.01	-1.4047	0.114691	-12.2477	1.72752e-34	8.10772e-33	IPO9
73.1974	-1.40153	0.236668	-5.92191	3.18218e-09	2.84741e-08	SULT1A2
1818.52	-1.39849	0.110778	-12.6243	1.55146e-36	7.94053e-35	NAV1
2027.86	-1.39756	0.24961	-5.59897	2.1563e-08	1.73116e-07	EGR1
22.196	-1.39591	0.429644	-3.24899	0.00115814	0.00406735	ZNF37CP
22.8146	-1.39574	0.417994	-3.33915	0.000840357	0.00306321	SERPINB9P1
30265.1	-1.39547	0.201961	-6.90963	4.85909e-12	5.7553e-11	NA
14.566	-1.39097	0.591824	-2.3503	0.0187582	0.046158	DHCR24-DT
38.0541	-1.39026	0.338551	-4.10651	4.0169e-05	0.000196081	SEPTIN4
8979.34	-1.38923	0.144696	-9.60105	7.91307e-22	1.90975e-20	LMNB1
301.51	-1.38708	0.142962	-9.70246	2.9433e-22	7.31144e-21	PCED1B-AS1
209.345	-1.38579	0.146035	-9.48941	2.32352e-21	5.39911e-20	CNN1
380.924	-1.38546	0.306307	-4.52311	6.09383e-06	3.45797e-05	FAM229A
6484.56	-1.38295	0.138284	-10.0008	1.51197e-23	4.08026e-22	HEATR1
3837.34	-1.38024	0.152933	-9.02508	1.79561e-19	3.76697e-18	ASPM
1249.35	-1.37827	0.174741	-7.88752	3.08263e-15	4.80987e-14	RABGAP1L
203.436	-1.37615	0.196571	-7.0008	2.54506e-12	3.10427e-11	NA
3812.87	-1.37559	0.228268	-6.0262	1.67858e-09	1.53911e-08	ALDOC
14.9821	-1.37542	0.517735	-2.6566	0.00789328	0.021947	LGR6
521.803	-1.37404	0.0983783	-13.9669	2.48274e-44	1.76527e-42	HJV
22.3084	-1.37349	0.563629	-2.43688	0.0148148	0.0377046	ACTG1P20
23.8966	-1.37176	0.447184	-3.06755	0.00215823	0.00706458	TWIST1
277.013	-1.371	0.143935	-9.52516	1.64791e-21	3.86323e-20	DYSF
314.175	-1.36874	0.215471	-6.35233	2.12084e-10	2.13958e-09	ABCA8
13.8438	-1.3679	0.542662	-2.52072	0.0117114	0.0308203	NA
1849.52	-1.36674	0.265309	-5.1515	2.58409e-07	1.79226e-06	SNHG4
1552.2	-1.3665	0.151368	-9.02764	1.75415e-19	3.68326e-18	ZNF692
1957.05	-1.36471	0.0986345	-13.836	1.54491e-43	1.05125e-41	TMEM63A
1982.4	-1.36242	0.284035	-4.79666	1.61332e-06	1.00375e-05	STARD4
12758	-1.36096	0.0735276	-18.5095	1.73105e-76	3.31524e-74	GPI
181.674	-1.35865	0.219787	-6.18169	6.34208e-10	6.08041e-09	SCARF1
62.1192	-1.35841	0.299212	-4.53994	5.6269e-06	3.21529e-05	NA
598.396	-1.35608	0.201362	-6.73454	1.64449e-11	1.86323e-10	ANO9
11.4011	-1.35407	0.559874	-2.41853	0.0155834	0.0393362	LINC02936
1992.78	-1.35269	0.0976263	-13.8558	1.17261e-43	8.04828e-42	STARD8
7414.06	-1.3518	0.175037	-7.7229	1.13715e-14	1.70918e-13	TCOF1
24.0906	-1.35073	0.389057	-3.4718	0.000516981	0.00197925	PAQR9
1227.71	-1.35012	0.154123	-8.75999	1.95262e-18	3.83229e-17	CLCN6
550.859	-1.34983	0.116932	-11.5437	7.94517e-31	3.198e-29	LINC03021
176.849	-1.34879	0.162325	-8.30921	9.63423e-17	1.67247e-15	NBPF3
12.7162	-1.34843	0.53974	-2.4983	0.012479	0.0325338	STBD1
46.1806	-1.34547	0.30986	-4.34218	1.41078e-05	7.53391e-05	OR8A1
3071.49	-1.34508	0.0987563	-13.6202	3.03877e-42	1.94514e-40	MYEOV
13.1766	-1.34479	0.545675	-2.46445	0.0137223	0.0352733	NA
279.008	-1.34363	0.136947	-9.81133	1.00634e-22	2.56698e-21	TMEM143
97.9734	-1.34277	0.206085	-6.51562	7.23878e-11	7.63351e-10	FAM95A
2353.97	-1.34151	0.105708	-12.6907	6.6596e-37	3.46825e-35	PROSER2-AS1
43.9219	-1.33945	0.282204	-4.74638	2.0709e-06	1.2685e-05	RND3
8491.19	-1.33431	0.16874	-7.90748	2.62647e-15	4.13892e-14	CPED1
130.694	-1.3315	0.274718	-4.84678	1.25485e-06	7.94033e-06	LINC00641
5306.5	-1.33008	0.0675055	-19.7033	2.01945e-86	5.1019e-84	LDLR
2198.26	-1.32902	0.145967	-9.10491	8.63413e-20	1.83731e-18	ROR2
50.2388	-1.32891	0.277574	-4.78757	1.68812e-06	1.04672e-05	PSEN2
1343.2	-1.32741	0.10391	-12.7747	2.27104e-37	1.1932e-35	SERPINF1
309.671	-1.32676	0.193709	-6.84924	7.42448e-12	8.64721e-11	EVC
2631.9	-1.32464	0.104894	-12.6284	1.47266e-36	7.58628e-35	MCAM
45.1468	-1.32334	0.288739	-4.58318	4.57965e-06	2.65781e-05	ANKHD1-EIF4EBP3
1361.5	-1.31855	0.138232	-9.53866	1.44684e-21	3.40531e-20	NCAM2
19.5007	-1.31678	0.561887	-2.3435	0.0191039	0.0468967	SNORD14A
26.3687	-1.31576	0.46997	-2.79966	0.00511559	0.0150731	GJA3
2711.17	-1.31498	0.140428	-9.36409	7.67052e-21	1.74482e-19	ZNF496
902.287	-1.31286	0.18688	-7.02512	2.13888e-12	2.62502e-11	SLC10A4
173.754	-1.30999	0.217221	-6.03067	1.63278e-09	1.50059e-08	IQUB
361.56	-1.30935	0.140125	-9.34417	9.26136e-21	2.08869e-19	PPCS
204.391	-1.30824	0.151558	-8.63197	6.03027e-18	1.13566e-16	NFIB
1957.32	-1.30811	0.153885	-8.50059	1.88633e-17	3.42481e-16	ID3
126.302	-1.30624	0.242199	-5.39328	6.91837e-08	5.18871e-07	TEF
80.1264	-1.3062	0.345837	-3.77691	0.000158784	0.000678812	LINC00173
1083.67	-1.30482	0.118386	-11.0217	3.00389e-28	1.07273e-26	RCOR3
61.4697	-1.3039	0.303021	-4.303	1.68502e-05	8.86288e-05	NA
48.6557	-1.3029	0.458058	-2.8444	0.00444957	0.01331	HYPK
592.596	-1.30236	0.091702	-14.2021	8.88551e-46	6.61483e-44	DUSP13
21.7407	-1.30193	0.432691	-3.00892	0.00262177	0.00836514	NA
1107.21	-1.29966	0.100597	-12.9194	3.49978e-38	1.90625e-36	FGF2
1702.39	-1.29797	0.227176	-5.71351	1.1067e-08	9.22498e-08	TNFRSF8
212.6	-1.29675	0.358304	-3.61913	0.00029559	0.0011922	LY6G5B
4315.03	-1.29553	0.0765416	-16.9258	2.90508e-64	4.03449e-62	SFXN1
6699.68	-1.29516	0.186616	-6.94026	3.91368e-12	4.67986e-11	SLC2A3
4680.12	-1.29448	0.480341	-2.69492	0.00704046	0.0199044	NA
21.5349	-1.29385	0.471109	-2.74639	0.00602554	0.0173862	NA
569.255	-1.29368	0.166384	-7.77529	7.52752e-15	1.14739e-13	KCNMB3
354.868	-1.29088	0.117967	-10.9427	7.19957e-28	2.5033e-26	TNXB
5027.96	-1.29064	0.175373	-7.35942	1.84715e-13	2.51238e-12	TFR2
1468.95	-1.28941	0.129776	-9.93568	2.91169e-23	7.69152e-22	PLEKHG2
4445.19	-1.28845	0.0928383	-13.8785	8.55443e-44	5.97502e-42	FADS3
6706.78	-1.28837	0.147665	-8.72496	2.66268e-18	5.1577e-17	FUBP1
5633.54	-1.28831	0.143852	-8.95581	3.37248e-19	6.91023e-18	EXOSC10
52.5414	-1.28685	0.348128	-3.6965	0.000218596	0.00090518	NA
21.0661	-1.28643	0.465815	-2.76167	0.00575069	0.0166973	SNRPEP2
106.11	-1.28628	0.321498	-4.00091	6.30982e-05	0.00029503	IMPDH2
181.889	-1.28557	0.161733	-7.94872	1.88447e-15	3.0116e-14	GEMIN8P4
14.3989	-1.28516	0.494226	-2.60035	0.00931289	0.0253261	LINC00887
119.764	-1.2839	0.350345	-3.66468	0.000247645	0.00101363	SLCO1A2
81.7475	-1.28354	0.226233	-5.67354	1.39877e-08	1.15081e-07	KIF1A
4291.78	-1.27863	0.0540036	-23.6768	6.25708e-124	2.91359e-121	ANTXR2
227.713	-1.27679	0.253988	-5.02697	4.98299e-07	3.32405e-06	AQP10
246.984	-1.27637	0.169295	-7.53931	4.72465e-14	6.78772e-13	ATXN1-AS1
7167.69	-1.27378	0.097422	-13.0748	4.58521e-39	2.58032e-37	SMAP2
436.683	-1.27069	0.144481	-8.79484	1.43247e-18	2.83014e-17	NA
418.478	-1.27048	0.145622	-8.72448	2.67401e-18	5.17542e-17	MANSC1
265.316	-1.26867	0.186033	-6.8196	9.12964e-12	1.05658e-10	FAM124B
57.7995	-1.26815	0.292391	-4.33717	1.44328e-05	7.69017e-05	CSF3R
14760.9	-1.26791	0.149346	-8.48976	2.07067e-17	3.7509e-16	DHCR24
128.819	-1.26755	0.280473	-4.51933	6.20348e-06	3.516e-05	NA
156.395	-1.26736	0.543898	-2.33015	0.0197984	0.0482525	PNCK
7236.03	-1.26701	0.238309	-5.31665	1.05695e-07	7.74467e-07	LENG8
3824.38	-1.26665	0.132439	-9.56405	1.13237e-21	2.69455e-20	AHCTF1
14.7187	-1.26593	0.503121	-2.51615	0.0118646	0.0311717	RAB37
70.1485	-1.26586	0.233193	-5.4284	5.6861e-08	4.31693e-07	CETN4P
41.3029	-1.26562	0.318313	-3.97604	7.00734e-05	0.000324957	GRK5
722.968	-1.26409	0.149146	-8.47551	2.34059e-17	4.21094e-16	DGLUCY
34.295	-1.26392	0.392461	-3.22049	0.00127972	0.00444961	FCMR
1032.78	-1.26365	0.300307	-4.20786	2.57799e-05	0.000130621	PDK1
19171.6	-1.26308	0.145682	-8.67007	4.31848e-18	8.23075e-17	RHAG
1653.38	-1.26277	0.110476	-11.4303	2.95099e-30	1.15644e-28	FCHO1
109.379	-1.25946	0.356742	-3.53045	0.000414852	0.00161745	RBM15-AS1
38.1009	-1.25829	0.317494	-3.96319	7.39564e-05	0.000340966	AHCTF1P1
503.036	-1.25818	0.121896	-10.3217	5.61943e-25	1.66813e-23	EFCAB2
167.139	-1.25651	0.217639	-5.77336	7.77069e-09	6.57891e-08	NA
3204.46	-1.25485	0.0816887	-15.3614	2.97181e-53	2.85726e-51	RAP2B
460.739	-1.25281	0.111492	-11.2368	2.68962e-29	1.00429e-27	IL10RA
25.9349	-1.25202	0.400241	-3.12817	0.001759	0.00590596	H1-5
71.9756	-1.25183	0.29555	-4.23561	2.27933e-05	0.000116684	QRICH1
959.028	-1.25096	0.224417	-5.57429	2.48538e-08	1.97467e-07	GGPS1
1595.77	-1.2505	0.138305	-9.04159	1.54403e-19	3.25644e-18	MAML1
41.7286	-1.24989	0.308568	-4.0506	5.10865e-05	0.000243078	TFAP2A
930.812	-1.24832	0.154178	-8.0966	5.65161e-16	9.31398e-15	CNKSR3
159.609	-1.24721	0.17169	-7.26431	3.74937e-13	4.91662e-12	H1-3
972.22	-1.2471	0.116094	-10.7421	6.45416e-27	2.1497e-25	SLC41A1
1562.16	-1.24681	0.160811	-7.75329	8.95418e-15	1.35356e-13	SH3BP5L
251.049	-1.24585	0.420333	-2.96395	0.00303715	0.00954557	NA
2567.38	-1.24562	0.168297	-7.40129	1.34863e-13	1.86748e-12	INTS7
26.6433	-1.2451	0.359737	-3.46115	0.000537867	0.00205337	TNFRSF14-AS1
354.435	-1.2451	0.212795	-5.85119	4.8808e-09	4.26608e-08	DUS4L-BCAP29
25.766	-1.24498	0.511272	-2.43505	0.0148895	0.0378584	NA
2276.63	-1.24427	0.150274	-8.28002	1.23159e-16	2.1194e-15	KEL
72.1986	-1.24416	0.287227	-4.33162	1.48019e-05	7.87092e-05	LINC00879
1686.91	-1.24206	0.340662	-3.64601	0.000266348	0.00108327	TTLL3
1113.12	-1.23903	0.135766	-9.1262	7.0949e-20	1.51929e-18	TMEM39B
205.652	-1.239	0.252448	-4.90792	9.20455e-07	5.91102e-06	SEC31B
193.072	-1.23829	0.254234	-4.87065	1.1123e-06	7.08743e-06	FHIT
4950.83	-1.23822	0.0911192	-13.589	4.6532e-42	2.95466e-40	KDM5B
4609.31	-1.23794	0.106328	-11.6427	2.50033e-31	1.02376e-29	UCHL5
305.042	-1.23692	0.153853	-8.03959	9.01422e-16	1.46724e-14	DACT3
20.9848	-1.23676	0.427939	-2.89004	0.00385194	0.0117307	NA
55.1626	-1.23495	0.382163	-3.23148	0.00123151	0.00429834	GDPD3
38.5571	-1.23455	0.374396	-3.29743	0.000975731	0.0034987	NA
19.9987	-1.23359	0.409935	-3.00923	0.00261908	0.00836105	SERBP1P1
121.903	-1.23236	0.192985	-6.3858	1.70501e-10	1.7363e-09	PTH2R
86.1099	-1.23211	0.321297	-3.83479	0.00012567	0.000551646	NA
24.1221	-1.23071	0.487841	-2.52277	0.0116433	0.030699	NA
124.41	-1.22925	0.185033	-6.6434	3.06523e-11	3.38101e-10	LIPH
1093.42	-1.22757	0.217641	-5.64035	1.69701e-08	1.38157e-07	CRACR2B
912.615	-1.22719	0.118209	-10.3815	3.01007e-25	9.04851e-24	MR1
40.7827	-1.22685	0.306142	-4.00746	6.13749e-05	0.000287765	C1orf74
6105.48	-1.2262	0.115479	-10.6184	2.44646e-26	7.79845e-25	CBFA2T3
3279.84	-1.226	0.119466	-10.2623	1.0418e-24	3.02822e-23	TP53BP2
274.821	-1.22597	0.214208	-5.72327	1.04495e-08	8.73478e-08	RFX3
28.9998	-1.22545	0.364751	-3.3597	0.00078028	0.00287021	CACYBPP2
3939.64	-1.22459	0.143189	-8.5523	1.20656e-17	2.22983e-16	LSR
853.112	-1.22291	0.226247	-5.40522	6.47305e-08	4.87696e-07	WNT5B
207.045	-1.22284	0.200726	-6.09206	1.11464e-09	1.04502e-08	MFSD14A
4696.37	-1.21814	0.157532	-7.73269	1.053e-14	1.58672e-13	CHML
368.557	-1.21737	0.184007	-6.61592	3.69256e-11	4.02252e-10	SARS2
1983.92	-1.21688	0.130074	-9.35529	8.33685e-21	1.88556e-19	AGL
2558.59	-1.21676	0.104755	-11.6152	3.44812e-31	1.40698e-29	SCN9A
1137.87	-1.21615	0.104341	-11.6556	2.14936e-31	8.84629e-30	SPRY4
2931.91	-1.21454	0.0960701	-12.6423	1.23429e-36	6.38604e-35	PDLIM7
15.8667	-1.21443	0.523153	-2.32136	0.0202675	0.0491822	LINC01993
5633.93	-1.21294	0.210662	-5.75778	8.52291e-09	7.18757e-08	CD46
18.1708	-1.21289	0.456542	-2.65668	0.00789145	0.0219445	NA
75.0765	-1.21287	0.507249	-2.39108	0.0167989	0.0419187	SPRR2D
193.721	-1.2127	0.158892	-7.63226	2.30677e-14	3.39623e-13	DNAJB5
3490.28	-1.21207	0.111749	-10.8464	2.07466e-27	7.08907e-26	MICALL2
10579.7	-1.21191	0.0587016	-20.6453	1.07524e-94	3.23225e-92	TPR
17040.9	-1.2112	0.128981	-9.39055	5.96879e-21	1.36426e-19	PARP1
1421.03	-1.21103	0.12862	-9.41558	4.70499e-21	1.07956e-19	NFKB1
40.5809	-1.21074	0.309516	-3.91172	9.16416e-05	0.000414219	NCR3
206.06	-1.21027	0.249462	-4.85151	1.22524e-06	7.75714e-06	SEPTIN1
30.1969	-1.20986	0.387652	-3.121	0.00180239	0.00602521	LRRC37A6P
2042.35	-1.20826	0.0918364	-13.1567	1.55825e-39	8.93846e-38	RRP15
7069.64	-1.20773	0.0923601	-13.0763	4.499e-39	2.53782e-37	CDC42BPA
260.656	-1.20743	0.123385	-9.78585	1.29505e-22	3.27529e-21	GPR3
838.895	-1.20535	0.170618	-7.06459	1.61093e-12	1.99355e-11	FGFR4
2480.8	-1.20457	0.153751	-7.83455	4.70535e-15	7.24192e-14	AHDC1
92.0036	-1.20447	0.381642	-3.15603	0.00159931	0.00542511	VIL1
1418.97	-1.20345	0.151899	-7.92271	2.32393e-15	3.67191e-14	PANK4
175.854	-1.20295	0.1805	-6.66454	2.65488e-11	2.9448e-10	SLC9A2
2545.6	-1.20176	0.135524	-8.86757	7.47592e-19	1.49695e-17	ZNF672
501.139	-1.20173	0.122086	-9.84336	7.32253e-23	1.88607e-21	RBM47
2073.19	-1.20116	0.108617	-11.0588	1.98846e-28	7.15484e-27	KLHL12
74.0597	-1.20031	0.243248	-4.93449	8.03625e-07	5.21576e-06	LINC01132
13.7253	-1.19962	0.514103	-2.33342	0.019626	0.0479406	PRELID1P6
52.8159	-1.19923	0.415529	-2.88604	0.00390126	0.0118619	LINC02615
3684.68	-1.19915	0.155144	-7.72929	1.08149e-14	1.62654e-13	SKIC3
3080.81	-1.19886	0.197149	-6.08096	1.19464e-09	1.11343e-08	STRIP2
574.942	-1.19873	0.0912888	-13.1312	2.18095e-39	1.23907e-37	PCYOX1L
378.398	-1.19837	0.151963	-7.8859	3.12267e-15	4.86596e-14	CD80
76.7926	-1.19776	0.246279	-4.86341	1.15381e-06	7.32834e-06	PRSS23-AS1
4222.16	-1.19709	0.064646	-18.5177	1.48713e-76	2.87126e-74	SCAF4
584.069	-1.19584	0.133021	-8.98984	2.47599e-19	5.13984e-18	DDX59
495.324	-1.19444	0.16788	-7.11485	1.12033e-12	1.40994e-11	GABRQ
590.413	-1.19164	0.150468	-7.91957	2.38342e-15	3.76339e-14	GAB1
24.3801	-1.19154	0.436888	-2.72733	0.00638493	0.018284	KLHL4
1925.82	-1.19127	0.127994	-9.30728	1.31144e-20	2.92707e-19	PLIN2
39.7789	-1.19056	0.460881	-2.58323	0.00978803	0.0264444	GS1-600G8.3
1423.1	-1.1893	0.124938	-9.51909	1.74695e-21	4.09137e-20	FAM193B
697.95	-1.18804	0.166663	-7.12837	1.01563e-12	1.28294e-11	KYNU
814.905	-1.1878	0.0811216	-14.6422	1.51057e-48	1.237e-46	TESMIN
302.644	-1.18646	0.147577	-8.03959	9.01396e-16	1.46724e-14	TSPAN5
216.732	-1.18635	0.139814	-8.48522	2.15306e-17	3.88828e-16	MST1R
23.58	-1.18567	0.411733	-2.87971	0.00398047	0.0120603	TMEM183BP
513.848	-1.18507	0.142514	-8.3155	9.1368e-17	1.5896e-15	ADTRP
26.8396	-1.18447	0.39734	-2.98099	0.00287322	0.00908382	CPZ
1278.81	-1.18254	0.117142	-10.0949	5.81846e-24	1.61045e-22	UTP25
95.2265	-1.18195	0.288105	-4.10249	4.08729e-05	0.000199108	SH2D3C
38.4197	-1.18137	0.307062	-3.84734	0.000119405	0.000526188	YBX1P2
2753.34	-1.17972	0.101639	-11.607	3.79851e-31	1.542e-29	AMMECR1
183.69	-1.17906	0.268217	-4.39593	1.10301e-05	5.99822e-05	NA
21.8893	-1.17821	0.429528	-2.74303	0.00608748	0.0175444	MATR3
1220.38	-1.17777	0.148412	-7.93577	2.09186e-15	3.31848e-14	PFKFB4
854.078	-1.1766	0.230965	-5.09427	3.50092e-07	2.3836e-06	CCSAP
2224.03	-1.17635	0.169882	-6.92447	4.37619e-12	5.2041e-11	PPP1R26
32.0732	-1.17634	0.387253	-3.03765	0.00238431	0.00770271	SAMD15
1599.15	-1.17515	0.110108	-10.6727	1.36579e-26	4.42495e-25	SLC30A1
144.106	-1.17433	0.19234	-6.1055	1.02479e-09	9.64214e-09	ALDH1L1
7476.54	-1.17409	0.137413	-8.54423	1.29396e-17	2.38393e-16	VDAC1
1299.89	-1.17369	0.0751171	-15.6247	4.93863e-55	5.01207e-53	AMIGO2
58.4168	-1.17103	0.318652	-3.67494	0.000237903	0.000977969	NA
1225.86	-1.17002	0.151958	-7.69967	1.36413e-14	2.03744e-13	PFKFB2
6720.97	-1.16947	0.101984	-11.4672	1.92848e-30	7.63294e-29	FKBP5
53.6028	-1.1687	0.261335	-4.47203	7.74795e-06	4.32225e-05	MYBPHL
415.876	-1.16746	0.108026	-10.8072	3.18247e-27	1.07507e-25	PPP1R26-AS1
340.151	-1.16729	0.136227	-8.56871	1.0465e-17	1.9431e-16	TBX15
15512.1	-1.16715	0.12753	-9.15201	5.58865e-20	1.20108e-18	PIEZO1
3700.67	-1.16656	0.0975838	-11.9544	6.1545e-33	2.70661e-31	PYCR2
2700.26	-1.16631	0.107025	-10.8976	1.18362e-27	4.08556e-26	UBAP2
16.1149	-1.1662	0.486124	-2.39898	0.016441	0.0411728	NA
169.884	-1.16617	0.20759	-5.61766	1.93561e-08	1.56297e-07	ZNF436-AS1
69.3019	-1.16607	0.255027	-4.57232	4.82358e-06	2.78576e-05	SAMD5
4700.83	-1.16501	0.122526	-9.50827	1.93865e-21	4.52695e-20	SMG7
23.542	-1.16337	0.416926	-2.79034	0.00526527	0.0154561	KRT15
22371.9	-1.16077	0.183417	-6.32858	2.47424e-10	2.47299e-09	KCNH2
172.117	-1.15875	0.40143	-2.88654	0.00389499	0.0118481	NA
551.832	-1.15851	0.28124	-4.11928	3.80052e-05	0.000186246	LINC01089
62.9939	-1.15801	0.269992	-4.28904	1.79444e-05	9.3802e-05	LINC01687
586.374	-1.15718	0.209014	-5.53636	3.08824e-08	2.42125e-07	FEV
4475.13	-1.157	0.170806	-6.77372	1.25511e-11	1.43507e-10	SPTB
840.385	-1.15694	0.112223	-10.3093	6.39491e-25	1.89359e-23	CYB5RL
235.372	-1.15649	0.209547	-5.519	3.40936e-08	2.65548e-07	CBLB
1879.34	-1.15628	0.109278	-10.5811	3.64718e-26	1.1533e-24	RAP1GAP
399.361	-1.15597	0.175613	-6.58251	4.62562e-11	4.99087e-10	APBB3
1540.66	-1.15499	0.157417	-7.33714	2.18205e-13	2.94428e-12	CDC14A
2391.31	-1.15387	0.0569044	-20.2773	2.03886e-91	5.90472e-89	TMEM183A
4712.59	-1.15381	0.184566	-6.2515	4.06538e-10	3.9682e-09	PCYT2
7142.57	-1.15357	0.0574331	-20.0855	9.88539e-90	2.66771e-87	CENPF
752.184	-1.15266	0.108628	-10.611	2.64866e-26	8.42041e-25	FAM241A
1064.67	-1.15179	0.177354	-6.49428	8.34314e-11	8.75532e-10	DNAH14
3436.1	-1.15102	0.0745966	-15.43	1.02932e-53	1.00182e-51	HSD17B4
362.41	-1.14929	0.140145	-8.20067	2.39047e-16	4.03475e-15	SLC18A2
1202.49	-1.14749	0.0783629	-14.6433	1.48682e-48	1.22177e-46	UBXN10
31.4391	-1.14639	0.361283	-3.17312	0.00150811	0.00514653	NA
1881.77	-1.14566	0.0703667	-16.2812	1.34135e-59	1.56918e-57	DELE1
20.52	-1.14241	0.437847	-2.60916	0.00907651	0.0247871	DNAH7
307.333	-1.14234	0.157423	-7.25649	3.97261e-13	5.19788e-12	SLC2A13
65.8753	-1.14074	0.255372	-4.46697	7.93369e-06	4.4186e-05	SEC14L6
5112.13	-1.14009	0.154541	-7.37731	1.61521e-13	2.2121e-12	CCNL2
3868.51	-1.14001	0.122404	-9.31349	1.23704e-20	2.76362e-19	ADIPOR1
712.704	-1.13866	0.229164	-4.96877	6.73795e-07	4.41293e-06	TMEM161B-DT
4995.22	-1.13796	0.0754647	-15.0794	2.21249e-51	2.00543e-49	TCERG1
3880.64	-1.13777	0.122726	-9.27088	1.84619e-20	4.09367e-19	SLC25A23
8644.66	-1.13479	0.0859348	-13.2053	8.18157e-40	4.72739e-38	SLC2A1
408.672	-1.1346	0.18334	-6.18851	6.07349e-10	5.83467e-09	IL1R1
41.3252	-1.13329	0.340851	-3.32488	0.00088457	0.00320812	LINC02377
316.941	-1.1332	0.203609	-5.56556	2.61311e-08	2.0651e-07	NR2F2-AS1
65.321	-1.13244	0.245032	-4.6216	3.80798e-06	2.23509e-05	DNAI4
26.5292	-1.13202	0.361797	-3.1289	0.00175465	0.005893	NA
5175.08	-1.13173	0.115079	-9.83437	8.00645e-23	2.05554e-21	HSPG2
94.2173	-1.13127	0.300522	-3.76433	0.000166994	0.00070995	DNALI1
5069.94	-1.13069	0.150514	-7.51215	5.81647e-14	8.30105e-13	LINC01287
76.9949	-1.13052	0.417801	-2.70588	0.00681245	0.0193365	CAVIN2-AS1
97.4848	-1.13025	0.366788	-3.08149	0.00205968	0.00677412	FCRLA
22.4356	-1.13011	0.467349	-2.41813	0.0156004	0.0393581	NA
16811.2	-1.12956	0.113931	-9.91445	3.60229e-23	9.45696e-22	ARF1
1112.86	-1.12943	0.122806	-9.19684	3.68645e-20	8.01702e-19	SLC25A21
2337.65	-1.1291	0.0912952	-12.3676	3.91436e-35	1.89422e-33	KCTD3
23.8902	-1.12834	0.396265	-2.84744	0.00440723	0.0131933	NA
14842.3	-1.12808	0.0917072	-12.3009	8.96123e-35	4.27332e-33	HNRNPH1
20.4732	-1.1269	0.435443	-2.58793	0.00965546	0.0261308	KCNK6
487.237	-1.1268	0.176655	-6.37855	1.78772e-10	1.81508e-09	PER2
3390.34	-1.12666	0.103912	-10.8424	2.16613e-27	7.38038e-26	FAM178B
177.152	-1.12653	0.156317	-7.20669	5.73278e-13	7.39501e-12	LINC02240
755.45	-1.12455	0.185934	-6.0481	1.46563e-09	1.35116e-08	ZNF775
967.092	-1.12371	0.110463	-10.1727	2.62474e-24	7.41111e-23	C2CD5
32.0875	-1.12247	0.363122	-3.09117	0.0019937	0.00658595	CCDC183
1512.06	-1.12203	0.123293	-9.10052	8.98986e-20	1.91129e-18	COG2
40.1659	-1.12171	0.368685	-3.04245	0.00234658	0.00759216	GJC2
470.943	-1.12156	0.193958	-5.78249	7.36033e-09	6.25602e-08	NUP62CL
35.3783	-1.12084	0.432939	-2.5889	0.00962825	0.0260601	STX16-NPEPL1
19.4026	-1.11875	0.451353	-2.47866	0.0131878	0.0340974	EXOC1L
3967.63	-1.11846	0.0716835	-15.6027	6.97467e-55	7.01841e-53	NUP133
163.703	-1.11728	0.191506	-5.83418	5.40558e-09	4.70226e-08	GAS2L3
2566.59	-1.1166	0.102673	-10.8754	1.5107e-27	5.18441e-26	TSC22D2
833.393	-1.1145	0.152151	-7.32498	2.38941e-13	3.20616e-12	EPHX1
175.032	-1.11156	0.2184	-5.08957	3.58876e-07	2.4413e-06	STAG3
1695.94	-1.11156	0.0666748	-16.6714	2.11686e-62	2.77742e-60	ZNF281
5707.19	-1.11129	0.141879	-7.83264	4.77748e-15	7.34816e-14	OGDH
168.642	-1.11083	0.153806	-7.22226	5.11301e-13	6.6388e-12	LINC00942
46.9349	-1.11078	0.333036	-3.33532	0.000852009	0.0031014	KLHDC7A
2228.83	-1.10965	0.0659566	-16.824	1.62781e-63	2.19643e-61	CITED2
177.497	-1.10909	0.161422	-6.87077	6.38547e-12	7.48851e-11	ITGB7
4458.91	-1.10828	0.115846	-9.56682	1.10244e-21	2.63089e-20	CXXC5
1301.6	-1.1081	0.141165	-7.84964	4.17246e-15	6.44682e-14	ZNF467
34.9169	-1.10714	0.471839	-2.34644	0.0189539	0.0466008	NA
1338.9	-1.10405	0.140305	-7.86888	3.5784e-15	5.54338e-14	LRP8
1701.81	-1.10308	0.111873	-9.86005	6.2017e-23	1.60532e-21	TGFBR3
2027.63	-1.10297	0.126857	-8.69458	3.48108e-18	6.69382e-17	SMIM3
6202.32	-1.10237	0.096295	-11.4479	2.40953e-30	9.48948e-29	DNAJC11
268.947	-1.10086	0.162545	-6.7726	1.26485e-11	1.44551e-10	DENND6B
10821	-1.10084	0.131793	-8.35275	6.66926e-17	1.1706e-15	TRAP1
2215.95	-1.10042	0.108519	-10.1403	3.65888e-24	1.02466e-22	DHRS11
88.2776	-1.09995	0.308476	-3.56575	0.000362815	0.00143315	NA
20316.1	-1.09972	0.115065	-9.55739	1.20767e-21	2.86512e-20	DIAPH1
5167.45	-1.09929	0.102444	-10.7307	7.30779e-27	2.42721e-25	WDR26
56.5934	-1.09921	0.25637	-4.2876	1.80613e-05	9.4289e-05	RYR2
111.694	-1.09642	0.223099	-4.91449	8.90136e-07	5.73027e-06	MEIOSIN
55.4565	-1.09633	0.307156	-3.5693	0.000357938	0.00141601	YBX1P1
5890.66	-1.09582	0.11023	-9.94121	2.75455e-23	7.30078e-22	HDAC7
312.78	-1.0958	0.192407	-5.6952	1.23229e-08	1.02002e-07	CR1L
210.126	-1.09482	0.368103	-2.97423	0.00293727	0.00926967	CROCCP2
351.698	-1.09454	0.231634	-4.7253	2.29777e-06	1.39917e-05	NA
470.315	-1.0937	0.151375	-7.22512	5.00661e-13	6.50777e-12	KCNK1
83.6951	-1.09351	0.274107	-3.98937	6.625e-05	0.000308612	PES1P1
4130.95	-1.09336	0.15464	-7.07038	1.54505e-12	1.91502e-11	PLEKHM2
3320.58	-1.09243	0.167482	-6.52268	6.9063e-11	7.2991e-10	GEMIN5
2543.63	-1.09215	0.170342	-6.41148	1.44115e-10	1.47837e-09	DYNC2I1
64.4706	-1.09107	0.354677	-3.07622	0.00209643	0.00688169	MTND4P35
79.7654	-1.09059	0.239579	-4.55213	5.31059e-06	3.04701e-05	FAM86C2P
18.601	-1.08973	0.432953	-2.51698	0.0118367	0.0311052	DDX11L17
5051.67	-1.08969	0.0895161	-12.1731	4.32135e-34	2.00437e-32	PKP4
1500	-1.08905	0.194086	-5.61116	2.00979e-08	1.62066e-07	LRRC8D
2790.87	-1.08895	0.112797	-9.65403	4.72624e-22	1.15235e-20	GNPAT
758.324	-1.08837	0.138112	-7.88033	3.26526e-15	5.07483e-14	KCNAB2
1588.71	-1.08822	0.126543	-8.59962	7.9983e-18	1.4968e-16	SHROOM1
45.9254	-1.08619	0.460894	-2.3567	0.018438	0.0454925	EFEMP2
26.1089	-1.08532	0.436882	-2.48424	0.0129828	0.0336521	FTH1P8
4204.64	-1.0839	0.112182	-9.66198	4.37325e-22	1.06958e-20	CAST
31.7118	-1.08389	0.393407	-2.75514	0.00586677	0.0169907	IFT122P3
245.347	-1.08337	0.142358	-7.61019	2.7369e-14	4.00221e-13	ANKEF1
1069.18	-1.08276	0.0982275	-11.023	2.96169e-28	1.06056e-26	KAZN
3351.78	-1.08221	0.0916728	-11.8051	3.67311e-32	1.57453e-30	ZNF385A
4864.11	-1.08186	0.0611785	-17.6836	5.60704e-70	8.99703e-68	TIMM17A
2739.43	-1.08071	0.100926	-10.708	9.33858e-27	3.07164e-25	MIA3
111.349	-1.08046	0.201158	-5.3712	7.8214e-08	5.819e-07	FAM86B3P
3923.02	-1.07958	0.161562	-6.6821	2.35548e-11	2.62496e-10	FAM83H
119.168	-1.0794	0.307618	-3.50891	0.000449956	0.00174088	NA
515.191	-1.07799	0.116659	-9.24058	2.45165e-20	5.39091e-19	TAF1A
1124.84	-1.07719	0.108336	-9.94309	2.70297e-23	7.17209e-22	NFATC2
186.138	-1.07615	0.169031	-6.36662	1.93241e-10	1.95613e-09	TMEM108
547.985	-1.07614	0.167425	-6.42758	1.29651e-10	1.33693e-09	ZFP36
768.428	-1.07598	0.228481	-4.70927	2.48603e-06	1.50397e-05	IBA57
5740.87	-1.07512	0.164508	-6.5354	6.34415e-11	6.74701e-10	SLC35A4
335.467	-1.07498	0.178012	-6.03881	1.55258e-09	1.42799e-08	NCEH1
50.2783	-1.07443	0.292439	-3.67403	0.000238754	0.000981129	CNTF
17.788	-1.07283	0.436529	-2.45764	0.0139854	0.0358666	CFAP99
1776.53	-1.07255	0.113447	-9.45419	3.25532e-21	7.52748e-20	BPNT1
13738.4	-1.07231	0.142064	-7.54808	4.4171e-14	6.35741e-13	ACLY
2326	-1.07221	0.121552	-8.82103	1.13413e-18	2.25571e-17	ABCB10
390.54	-1.07039	0.177587	-6.02739	1.6663e-09	1.52962e-08	DTWD2
2450.28	-1.0688	0.146927	-7.27436	3.48076e-13	4.58464e-12	MAST2
142.067	-1.06859	0.282437	-3.78347	0.000154656	0.000662954	RRM2P3
80.5653	-1.0684	0.240244	-4.44713	8.70253e-06	4.81519e-05	ZFAND4
218.95	-1.06672	0.189821	-5.61962	1.91377e-08	1.54691e-07	KLHL6
132.63	-1.06657	0.217742	-4.89832	9.66575e-07	6.18712e-06	SPATA24
1391.28	-1.06605	0.180862	-5.89427	3.76345e-09	3.3386e-08	NEK7
453.2	-1.06586	0.169088	-6.3036	2.9081e-10	2.88477e-09	SYTL1
1874.92	-1.06558	0.103245	-10.3209	5.66728e-25	1.68023e-23	PHPT1
26.7847	-1.06322	0.404265	-2.63	0.00853859	0.023515	SYNPO2L
274.099	-1.06137	0.204874	-5.18063	2.21142e-07	1.54597e-06	INPP1
726.342	-1.06127	0.107639	-9.85952	6.23453e-23	1.61107e-21	IL16
27.168	-1.0609	0.36845	-2.87936	0.00398481	0.0120719	NA
4607.7	-1.06075	0.0536524	-19.7707	5.32078e-87	1.38855e-84	CAVIN2
6928.35	-1.06012	0.0538195	-19.6978	2.25318e-86	5.63248e-84	IARS2
53.9304	-1.06009	0.337824	-3.138	0.00170102	0.00573153	PRSS53
68.8548	-1.0599	0.303343	-3.49408	0.0004757	0.00183243	NA
72.209	-1.05964	0.250377	-4.23216	2.31454e-05	0.000118257	TTC39B
112.996	-1.05849	0.229073	-4.62076	3.82342e-06	2.24305e-05	TSKS
472.713	-1.05824	0.236537	-4.47389	7.68088e-06	4.28584e-05	PRSS57
345.16	-1.05787	0.190938	-5.54042	3.01753e-08	2.36972e-07	SPAG6
13179.3	-1.05783	0.124404	-8.50315	1.84522e-17	3.35788e-16	LARP1
603.354	-1.05676	0.251875	-4.19557	2.72188e-05	0.000137472	FBXL14
10426	-1.0567	0.109928	-9.61265	7.07033e-22	1.71508e-20	FERMT3
990.274	-1.05628	0.0941793	-11.2156	3.41766e-29	1.27015e-27	RABIF
69.0994	-1.05584	0.319092	-3.30889	0.000936671	0.00337645	CAPN11
293.59	-1.05577	0.364312	-2.89798	0.00375578	0.0114864	NA
772.953	-1.05542	0.132376	-7.97291	1.54977e-15	2.48843e-14	LRCH4
2507.77	-1.05495	0.112303	-9.39378	5.78847e-21	1.32449e-19	MTR
541.014	-1.05454	0.143231	-7.36254	1.80444e-13	2.4571e-12	CAMSAP2
111.62	-1.0545	0.213464	-4.93993	7.81492e-07	5.07767e-06	RHBDL1
69.3549	-1.05407	0.233355	-4.51703	6.27121e-06	3.54846e-05	NA
51.1781	-1.05356	0.34731	-3.0335	0.00241735	0.00779355	VARS2
5031.46	-1.05306	0.13147	-8.00989	1.14809e-15	1.85855e-14	USP24
114.953	-1.05239	0.197004	-5.34198	9.19373e-08	6.80164e-07	LINC02700
1968.81	-1.0499	0.277049	-3.78959	0.000150894	0.000648467	MSMO1
21483.4	-1.04973	0.126731	-8.28309	1.20022e-16	2.06693e-15	PTBP1
616.907	-1.04894	0.0928985	-11.2913	1.44882e-29	5.44409e-28	NFXL1
10111.6	-1.04743	0.14226	-7.36279	1.80102e-13	2.45384e-12	MFN2
1599.11	-1.04726	0.118329	-8.85043	8.71854e-19	1.74136e-17	SOAT1
85.6235	-1.04661	0.309473	-3.38192	0.000719809	0.0026722	NA
1513.34	-1.04521	0.138346	-7.55503	4.18755e-14	6.04902e-13	NLRP1
190.645	-1.04449	0.170697	-6.11899	9.41688e-10	8.8884e-09	TPK1
3744.87	-1.04424	0.0686852	-15.2033	3.3616e-52	3.09424e-50	PPP2R5A
2710.06	-1.04424	0.0805079	-12.9707	1.79389e-38	9.83864e-37	GOT1
3009.1	-1.04423	0.103538	-10.0855	6.40556e-24	1.76677e-22	MARCHF8
30.0666	-1.04382	0.449939	-2.31992	0.0203452	0.0493219	GOLGA2P10
3357.38	-1.0433	0.0893912	-11.6712	1.78915e-31	7.38948e-30	EXO1
25.7411	-1.04326	0.428228	-2.43623	0.0148411	0.0377553	SERTM2
50.5784	-1.04256	0.292421	-3.56528	0.000363472	0.00143503	NA
495.152	-1.042	0.177382	-5.87433	4.24563e-09	3.72599e-08	RAD50
2404.93	-1.0417	0.111307	-9.35877	8.06741e-21	1.8281e-19	LDLRAP1
39.8927	-1.04132	0.317164	-3.28323	0.00102625	0.00365539	NA
582.761	-1.04062	0.17387	-5.98503	2.16347e-09	1.9625e-08	PIF1
530.354	-1.04029	0.159917	-6.50519	7.75951e-11	8.16812e-10	DHRS1
514.818	-1.04019	0.148622	-6.99886	2.58061e-12	3.14279e-11	RYR1
1795.09	-1.03856	0.108578	-9.56508	1.12113e-21	2.67048e-20	ST7
1061.83	-1.03851	0.144471	-7.18834	6.55831e-13	8.39605e-12	ATP7A
2558.67	-1.0378	0.127647	-8.1303	4.28238e-16	7.10181e-15	NFYC
310.242	-1.03741	0.311774	-3.32745	0.00087646	0.00318114	LINC01203
539.212	-1.03713	0.18186	-5.7029	1.17784e-08	9.76994e-08	SH2D3A
32.5951	-1.03695	0.353423	-2.934	0.00334621	0.0103972	NA
562.816	-1.03671	0.120006	-8.63878	5.68175e-18	1.07258e-16	SORCS1
4318.74	-1.03454	0.122102	-8.47273	2.39699e-17	4.30263e-16	NR2F2
525.972	-1.03317	0.178399	-5.79136	6.98199e-09	5.94934e-08	OMA1
8493.94	-1.03311	0.0723331	-14.2826	2.80769e-46	2.13026e-44	MACROH2A1
4393.06	-1.03268	0.115408	-8.94803	3.61892e-19	7.38352e-18	CLINT1
5466.9	-1.03247	0.0956009	-10.7998	3.44863e-27	1.16332e-25	CTPS1
390.868	-1.03198	0.112471	-9.17553	4.49351e-20	9.70991e-19	FOXG1
2313.63	-1.03192	0.105079	-9.82039	9.19891e-23	2.35151e-21	ZMIZ2
2358.53	-1.03098	0.105944	-9.73139	2.21547e-22	5.53239e-21	ADSS2
223.337	-1.03042	0.132543	-7.7742	7.59248e-15	1.15581e-13	PCDH9
103.73	-1.02988	0.268679	-3.83314	0.00012652	0.00055497	NKX3-2
50.5026	-1.0298	0.361149	-2.85146	0.00435184	0.0130621	SMG1P7
25011.3	-1.02965	0.0964865	-10.6715	1.38412e-26	4.47212e-25	ATP1A1
47.4614	-1.02941	0.301074	-3.41913	0.000628228	0.00235951	MMAA
3695.38	-1.0286	0.151838	-6.77432	1.24994e-11	1.42984e-10	DNAAF5
3131.23	-1.02699	0.200045	-5.1338	2.83942e-07	1.95678e-06	UHRF1
1992.26	-1.02673	0.122927	-8.35229	6.69515e-17	1.17341e-15	GNG5
75.0812	-1.02661	0.35845	-2.86401	0.00418309	0.0126082	LINC02918
2439.07	-1.02575	0.119452	-8.58715	8.91536e-18	1.66187e-16	SLC29A2
89.8967	-1.02555	0.289028	-3.54827	0.000387776	0.00152314	MEMO1P1
2925.21	-1.02487	0.0958389	-10.6937	1.08913e-26	3.56754e-25	HK2
3642.56	-1.02479	0.196125	-5.22517	1.73999e-07	1.23421e-06	NIBAN2
283.376	-1.0237	0.139649	-7.33055	2.29208e-13	3.08398e-12	NA
242.839	-1.02321	0.130892	-7.81724	5.3993e-15	8.28312e-14	TRAF5
7641	-1.023	0.126359	-8.09596	5.68144e-16	9.35664e-15	GATA2
13500.6	-1.02257	0.0696775	-14.6758	9.21417e-49	7.59785e-47	EPRS1
3715.01	-1.02238	0.21522	-4.7504	2.03017e-06	1.24451e-05	PKP3
734.262	-1.02094	0.102964	-9.91552	3.56381e-23	9.37247e-22	LGALS3BP
4236.23	-1.02018	0.319865	-3.18942	0.00142558	0.00489936	VEGFA
1504.72	-1.01861	0.120259	-8.4702	2.44978e-17	4.39407e-16	NENF
1879.17	-1.01787	0.145493	-6.99602	2.63338e-12	3.20213e-11	IFITM2
60.3321	-1.01765	0.337027	-3.0195	0.00253191	0.0081144	PCBP2P2
10486.5	-1.01739	0.151615	-6.71034	1.94174e-11	2.1782e-10	UNC13D
85.3405	-1.01694	0.26589	-3.82466	0.000130955	0.000572517	LIPT2
514.253	-1.01525	0.172795	-5.87545	4.21688e-09	3.70349e-08	AJM1
31863.1	-1.01447	0.0935331	-10.8461	2.08023e-27	7.0979e-26	HNRNPU
53.5489	-1.01381	0.354557	-2.85937	0.0042448	0.0127726	POT1-AS1
32.1871	-1.01375	0.329958	-3.07237	0.00212366	0.00695911	HMGN2P5
30.6366	-1.01333	0.344896	-2.93808	0.00330254	0.0102763	LHFPL3-AS2
968.193	-1.01332	0.111378	-9.09799	9.20174e-20	1.95459e-18	PCSK6
2195.72	-1.01239	0.177851	-5.69236	1.25298e-08	1.03643e-07	ANGPT1
98.7777	-1.01082	0.223832	-4.51598	6.30258e-06	3.56451e-05	LDHAP3
2525.86	-1.00946	0.116213	-8.68634	3.74295e-18	7.18573e-17	EDEM3
57.8214	-1.00888	0.350212	-2.88076	0.00396717	0.0120261	HERC2P3
1043.13	-1.00819	0.113449	-8.88669	6.29545e-19	1.26806e-17	PPARGC1B
40.9577	-1.00784	0.314681	-3.20275	0.00136122	0.00470335	NA
343.411	-1.0076	0.151467	-6.65223	2.8869e-11	3.18875e-10	TXNDC2
896.01	-1.00668	0.160914	-6.256	3.94969e-10	3.86289e-09	SLC35D1
262.2	-1.00654	0.16009	-6.28735	3.22929e-10	3.19272e-09	DDX11L2
290.627	-1.00635	0.123975	-8.11734	4.76518e-16	7.86404e-15	UBA7
593.838	-1.00575	0.126659	-7.94059	2.01219e-15	3.20063e-14	NA
11559.8	-1.00541	0.157233	-6.39439	1.61195e-10	1.6486e-09	MAT2A
468.051	-1.0053	0.361222	-2.78306	0.00538482	0.015768	MIR142HG
6725.06	-1.00476	0.100729	-9.97493	1.96243e-23	5.27192e-22	SREBF1
65.5646	-1.00439	0.400621	-2.50707	0.0121735	0.0318836	EGFL8
277.271	-1.00412	0.179219	-5.60276	2.10962e-08	1.69541e-07	CCDC163
55.92	-1.00389	0.257063	-3.90524	9.41309e-05	0.000423937	GLOD5
20525	-1.00344	0.143464	-6.99439	2.6641e-12	3.23782e-11	FSCN1
2221.93	-1.00342	0.125098	-8.02105	1.04845e-15	1.70072e-14	ACBD6
251.962	-1.0029	0.214158	-4.683	2.8271e-06	1.69327e-05	PYDC2-AS1
3626.64	-1.00123	0.117608	-8.51328	1.6908e-17	3.0887e-16	CEP350
191.05	-1.00119	0.175473	-5.70566	1.15892e-08	9.62312e-08	ANPEP
5148.44	-1.00116	0.127785	-7.83476	4.69731e-15	7.23423e-14	GUK1
3381.41	-0.999448	0.169605	-5.89281	3.79693e-09	3.36454e-08	SAMSN1
2240.26	-0.999171	0.142333	-7.01998	2.21904e-12	2.71918e-11	ATP2B4
311.293	-0.998779	0.17404	-5.73878	9.53602e-09	7.99935e-08	HABP4
45.4951	-0.998501	0.401046	-2.48974	0.0127836	0.0332238	CFAP69
2689.6	-0.996469	0.170797	-5.83423	5.40397e-09	4.70226e-08	SNCG
4236.95	-0.995863	0.133409	-7.46475	8.34597e-14	1.17906e-12	ACSS2
89.6705	-0.995539	0.202323	-4.92054	8.6307e-07	5.56659e-06	TMEM81
2127.23	-0.993785	0.134743	-7.37541	1.63836e-13	2.24123e-12	PNKD
91.5435	-0.993628	0.361358	-2.74971	0.00596489	0.0172308	BTBD19
6414.72	-0.992661	0.0946258	-10.4904	9.56332e-26	2.97654e-24	PLOD1
1025.6	-0.992531	0.184142	-5.39004	7.04428e-08	5.27555e-07	HRC
6526.02	-0.992273	0.130744	-7.58946	3.2125e-14	4.66894e-13	STK40
44.6576	-0.991938	0.329647	-3.00909	0.00262027	0.00836262	RORA-AS1
1912.17	-0.991092	0.135866	-7.29464	2.99458e-13	3.98628e-12	MBOAT2
2643.77	-0.990666	0.153777	-6.44222	1.17738e-10	1.21938e-09	FAF2
4108.87	-0.990654	0.10572	-9.37054	7.21643e-21	1.64468e-19	ALDOA
12626.7	-0.990478	0.0637084	-15.5471	1.666e-54	1.64851e-52	NMU
2269.03	-0.988534	0.141703	-6.97608	3.03521e-12	3.6682e-11	PPP1R15B
1541.1	-0.988173	0.149097	-6.62774	3.40871e-11	3.73558e-10	TET1
12448.9	-0.987921	0.110576	-8.9343	4.0975e-19	8.33112e-18	JUP
598.038	-0.987301	0.195392	-5.05293	4.3508e-07	2.9267e-06	MAMDC4
562.652	-0.98569	0.130841	-7.53352	4.93913e-14	7.08728e-13	PGBD2
25.1432	-0.98463	0.378655	-2.60033	0.00931331	0.0253261	NA
1802.62	-0.984353	0.0982188	-10.022	1.2196e-23	3.31386e-22	PSRC1
184.181	-0.984316	0.1623	-6.06481	1.32112e-09	1.22458e-08	C3AR1
2684.62	-0.984007	0.0939867	-10.4696	1.19099e-25	3.67796e-24	TNIP1
203.918	-0.982387	0.240973	-4.07675	4.56689e-05	0.000219677	ATAT1
2563.18	-0.982307	0.160706	-6.11245	9.81114e-10	9.2495e-09	KIF20A
2400.61	-0.981969	0.13503	-7.27224	3.53564e-13	4.65435e-12	TBC1D5
7223.7	-0.980631	0.130503	-7.51425	5.72369e-14	8.18339e-13	ARID1A
51.6948	-0.980604	0.33624	-2.91638	0.00354121	0.0109174	SERBP1P5
67.0011	-0.979071	0.246071	-3.97881	6.92619e-05	0.000321507	FNDC11
551.874	-0.978102	0.135459	-7.22064	5.17441e-13	6.70752e-12	FBXO4
15185.8	-0.977947	0.197664	-4.94753	7.51613e-07	4.89497e-06	NUP210
1415.89	-0.977918	0.147308	-6.63859	3.16703e-11	3.48843e-10	KIF21B
7064.96	-0.97665	0.205133	-4.76106	1.92583e-06	1.18545e-05	SLC6A8
378.743	-0.976106	0.121298	-8.04719	8.47168e-16	1.38177e-14	NA
8547.87	-0.975999	0.102141	-9.5554	1.23112e-21	2.91492e-20	YIF1B
61.492	-0.975868	0.251188	-3.88501	0.000102327	0.000456779	ST8SIA1
647.447	-0.975048	0.0993823	-9.81108	1.00882e-22	2.57054e-21	PIP5K1B
1361.68	-0.974882	0.107873	-9.03727	1.60638e-19	3.38193e-18	PER3
1065.12	-0.973976	0.101391	-9.60613	7.53254e-22	1.82347e-20	NTPCR
4070.68	-0.973953	0.0937715	-10.3865	2.8579e-25	8.60251e-24	HDAC3
2261.17	-0.97374	0.0996167	-9.77486	1.44357e-22	3.63926e-21	COP1
405.598	-0.97311	0.111587	-8.72063	2.76668e-18	5.35041e-17	TCTN2
4645.69	-0.972811	0.196244	-4.95715	7.15344e-07	4.67345e-06	DVL1
9837.93	-0.97207	0.104172	-9.33139	1.04489e-20	2.34537e-19	PPP2R5C
2717.7	-0.971459	0.0925955	-10.4914	9.45924e-26	2.948e-24	HIGD2A
1383.99	-0.969872	0.135355	-7.16542	7.75478e-13	9.87456e-12	D2HGDH
32.498	-0.969694	0.340491	-2.84793	0.00440047	0.0131781	JRKL-AS1
6334.4	-0.969391	0.0654479	-14.8117	1.23165e-49	1.0409e-47	CHCHD3
4264.73	-0.969093	0.164621	-5.88683	3.93672e-09	3.47157e-08	EDC4
1792.82	-0.968537	0.201529	-4.80594	1.54024e-06	9.61307e-06	ALDH4A1
460.573	-0.967904	0.153353	-6.31162	2.76137e-10	2.74726e-09	SAMD10
329.738	-0.96762	0.12993	-7.44725	9.53045e-14	1.34228e-12	CYP4V2
36.0005	-0.966683	0.366503	-2.63759	0.00834977	0.023049	FAM86JP
170.123	-0.966645	0.228041	-4.23891	2.24604e-05	0.000115178	FBXO27
3693.3	-0.966558	0.145205	-6.6565	2.80429e-11	3.10183e-10	SETD1A
420.863	-0.966094	0.2309	-4.18403	2.86391e-05	0.000144002	TMLHE
951.115	-0.965946	0.0904985	-10.6736	1.35272e-26	4.38858e-25	FLVCR1
10239	-0.96476	0.0986186	-9.78274	1.3355e-22	3.37399e-21	ATXN2L
2979.79	-0.964086	0.117535	-8.20251	2.35414e-16	3.98192e-15	KIF14
5190.37	-0.963939	0.100368	-9.60401	7.68966e-22	1.85961e-20	MOV10
114.146	-0.96251	0.226105	-4.25691	2.07271e-05	0.000106983	GOLGA2P5
1977.36	-0.962457	0.132522	-7.2626	3.79709e-13	4.97097e-12	ZZZ3
232.804	-0.962406	0.158471	-6.07309	1.25472e-09	1.16577e-08	TIGD6
1574.79	-0.96209	0.0863058	-11.1475	7.3682e-29	2.71287e-27	CLSTN3
9367.5	-0.961996	0.174614	-5.50928	3.60298e-08	2.79528e-07	SRM
3753.28	-0.961969	0.112531	-8.54846	1.24736e-17	2.29988e-16	FAM20B
1796.66	-0.961762	0.0949773	-10.1262	4.22619e-24	1.17936e-22	RIPOR3
2286.97	-0.961701	0.0930909	-10.3308	5.11455e-25	1.52397e-23	SLAIN2
248.464	-0.960184	0.355523	-2.70077	0.00691796	0.0196071	NA
1308.9	-0.960014	0.0690958	-13.894	6.89211e-44	4.82814e-42	GLRX2
112.675	-0.959769	0.224424	-4.27658	1.89783e-05	9.84268e-05	CYB5D1
4992.77	-0.959679	0.108248	-8.86555	7.6128e-19	1.52307e-17	ZMYM4
2486.51	-0.959571	0.0989434	-9.69818	3.06933e-22	7.60862e-21	CNST
1877.63	-0.959436	0.157336	-6.098	1.07407e-09	1.00818e-08	GALNT10
40.354	-0.95942	0.328152	-2.92371	0.00345889	0.0107039	NA
2537.09	-0.95942	0.0697179	-13.7615	4.34663e-43	2.89955e-41	WT1
775.325	-0.958705	0.183359	-5.22858	1.70818e-07	1.21237e-06	CYP51A1
31688.5	-0.958524	0.110126	-8.7039	3.20665e-18	6.17612e-17	YBX1
1553.76	-0.958512	0.166482	-5.75744	8.53992e-09	7.19936e-08	SNAP47
1034.67	-0.958058	0.161619	-5.9279	3.06837e-09	2.74972e-08	CCDC26
225.413	-0.958011	0.188034	-5.09487	3.48972e-07	2.37665e-06	PCSK4
4458.63	-0.957887	0.138408	-6.92073	4.49324e-12	5.34061e-11	ADD2
706.748	-0.957202	0.151133	-6.3335	2.39657e-10	2.40041e-09	ZHX3
2732.19	-0.95717	0.162499	-5.89032	3.85441e-09	3.41165e-08	CD55
8863.84	-0.957165	0.106174	-9.01504	1.96806e-19	4.11423e-18	POLR2A
60.522	-0.956077	0.345508	-2.76716	0.00565464	0.0164607	NA
45.0678	-0.954578	0.326294	-2.92551	0.0034389	0.0106529	EPB42
3677.7	-0.954467	0.0941233	-10.1406	3.64821e-24	1.02288e-22	SPTAN1
1380.53	-0.953873	0.0893446	-10.6763	1.31356e-26	4.26737e-25	RASA1
1071.27	-0.953853	0.191567	-4.97921	6.38446e-07	4.19879e-06	MIB2
9866.67	-0.953805	0.0702999	-13.5676	6.22873e-42	3.93404e-40	SARS1
4015.48	-0.953741	0.197328	-4.83329	1.34297e-06	8.46412e-06	ATAD3B
110.672	-0.953726	0.215576	-4.42407	9.68568e-06	5.31582e-05	CYP27B1
1149.6	-0.952897	0.174024	-5.47567	4.35853e-08	3.35406e-07	SYNGAP1
1555.77	-0.952507	0.2181	-4.36729	1.25798e-05	6.77427e-05	TFPI
4844.67	-0.951558	0.163408	-5.8232	5.7732e-09	4.98916e-08	GRK6
6665.16	-0.951093	0.123215	-7.71897	1.17278e-14	1.76161e-13	MRPL37
1385.31	-0.949724	0.138339	-6.86517	6.64118e-12	7.7807e-11	MVK
3789.7	-0.94936	0.158095	-6.00499	1.91342e-09	1.74634e-08	LIG1
416.069	-0.948451	0.172605	-5.49492	3.90896e-08	3.02378e-07	CPLANE2
500.476	-0.947775	0.360803	-2.62685	0.00861787	0.0236981	ZNF731P
1412.84	-0.946582	0.150898	-6.27298	3.54209e-10	3.47737e-09	COLGALT2
2887.58	-0.946539	0.0866728	-10.9208	9.16567e-28	3.17761e-26	DTL
477.952	-0.946524	0.175218	-5.40199	6.59059e-08	4.95452e-07	BBS12
2627.91	-0.946418	0.0920462	-10.282	8.49512e-25	2.48145e-23	CDC23
466.565	-0.946312	0.165979	-5.70138	1.18838e-08	9.85393e-08	PDE4DIPP2
204.1	-0.945875	0.155092	-6.09879	1.06871e-09	1.00355e-08	NA
754.08	-0.945497	0.126526	-7.47277	7.85238e-14	1.11264e-12	PPP1R12B
882.925	-0.944212	0.187525	-5.03511	4.77567e-07	3.19382e-06	DUSP7
2705.68	-0.943473	0.179347	-5.26059	1.43591e-07	1.03083e-06	DHX34
223.278	-0.943033	0.382309	-2.46668	0.0136373	0.0350762	APOM
1945.26	-0.941929	0.121184	-7.77273	7.68118e-15	1.16856e-13	MRPL22
4481.8	-0.941253	0.126682	-7.43004	1.08563e-13	1.51924e-12	DDX41
260.81	-0.940931	0.142163	-6.61866	3.62471e-11	3.95223e-10	DOK2
113.007	-0.940476	0.313293	-3.0019	0.00268296	0.00853173	TCAF1P1
3931.16	-0.940352	0.116166	-8.09492	5.73014e-16	9.43031e-15	CIC
1679.29	-0.939967	0.121786	-7.71817	1.18009e-14	1.77147e-13	ZBTB17
2095.77	-0.939943	0.074823	-12.5622	3.40666e-36	1.71401e-34	NVL
129.629	-0.939218	0.17188	-5.46437	4.64559e-08	3.56803e-07	C6orf52
7303.34	-0.93918	0.0735584	-12.7678	2.48028e-37	1.30026e-35	EZH2
108.091	-0.938484	0.228564	-4.106	4.02575e-05	0.000196351	NA
290.189	-0.937924	0.135188	-6.93794	3.9786e-12	4.7527e-11	NA
205.01	-0.937838	0.227008	-4.1313	3.60715e-05	0.000177429	VAMP1
514.499	-0.937601	0.120187	-7.80119	6.13285e-15	9.3842e-14	N4BP3
802.113	-0.937589	0.179417	-5.22575	1.73451e-07	1.23069e-06	SMIM1
33.8287	-0.93694	0.327338	-2.8623	0.00420579	0.0126654	GPR55
5621.75	-0.936801	0.160587	-5.83358	5.42491e-09	4.71735e-08	PPIP5K2
3786.59	-0.935731	0.191369	-4.88968	1.01e-06	6.45465e-06	RAVER1
454.068	-0.933407	0.139642	-6.6843	2.32039e-11	2.58828e-10	PALMD
791.786	-0.932997	0.185534	-5.02871	4.93796e-07	3.29586e-06	CDC42BPG
304.071	-0.932721	0.177428	-5.2569	1.46504e-07	1.05016e-06	CEBPD
754.636	-0.932534	0.097588	-9.55583	1.22594e-21	2.90555e-20	IMMP2L
6435.39	-0.931406	0.142768	-6.52392	6.84926e-11	7.24205e-10	ACO2
59.6042	-0.9314	0.277128	-3.36091	0.000776872	0.00285989	ABCB10P3
102.597	-0.931255	0.261388	-3.56273	0.000367025	0.00144786	NA
1486.24	-0.931236	0.094594	-9.84456	7.23556e-23	1.86569e-21	MRPS14
4195.2	-0.930868	0.115191	-8.08108	6.41969e-16	1.05359e-14	MRPS27
5258.18	-0.930742	0.054229	-17.1632	5.01042e-66	7.21136e-64	GSTK1
1901.61	-0.930188	0.120628	-7.7112	1.24643e-14	1.86517e-13	ZNF275
222.681	-0.928814	0.143002	-6.4951	8.29769e-11	8.71532e-10	MCUB
59.218	-0.928401	0.260956	-3.5577	0.000374117	0.00147363	CCDC17
5382.51	-0.92782	0.141277	-6.56736	5.12143e-11	5.49588e-10	SLC6A6
10667.3	-0.926653	0.109096	-8.4939	1.9981e-17	3.62221e-16	TOMM20
495.028	-0.926577	0.139809	-6.62747	3.41494e-11	3.74068e-10	TMEM80
98.7124	-0.926492	0.204624	-4.52777	5.96094e-06	3.39067e-05	ABCB10P1
338.368	-0.925979	0.215639	-4.29412	1.75387e-05	9.19448e-05	CAPRIN2
294.85	-0.925924	0.137522	-6.73292	1.66295e-11	1.88145e-10	DUSP10
24452.2	-0.925143	0.121591	-7.60864	2.7699e-14	4.04299e-13	SCD
1493.97	-0.92497	0.110037	-8.40598	4.24296e-17	7.48601e-16	SUCLG2
153.294	-0.924902	0.213992	-4.32213	1.54528e-05	8.19138e-05	PIERCE1
55.6786	-0.924715	0.25966	-3.56126	0.000369082	0.00145544	PCAT6
3148.84	-0.92453	0.135156	-6.84047	7.89319e-12	9.17062e-11	R3HDM1
376.879	-0.92449	0.131761	-7.01642	2.27618e-12	2.78632e-11	NUDT6
10870.9	-0.923534	0.177471	-5.20386	1.9519e-07	1.37467e-06	HCFC1
5989.56	-0.923234	0.128194	-7.20183	5.94089e-13	7.63443e-12	ESYT2
1236.92	-0.922354	0.0701557	-13.1472	1.76506e-39	1.01004e-37	CERCAM
818.015	-0.922294	0.25123	-3.67112	0.000241491	0.00099083	CDK5RAP3
2431.04	-0.922071	0.0654775	-14.0823	4.88192e-45	3.51321e-43	ISOC1
2578.96	-0.921759	0.0774382	-11.9032	1.13955e-32	4.98381e-31	SCCPDH
149.982	-0.921742	0.387529	-2.37851	0.0173827	0.0432074	BGLT3
1062.34	-0.921689	0.103493	-8.90579	5.3007e-19	1.07224e-17	B3GALNT2
167.341	-0.920971	0.231972	-3.97019	7.18161e-05	0.000332389	RTEL1
4923.03	-0.920411	0.150042	-6.13438	8.54946e-10	8.11157e-09	CEP85
7341.26	-0.919018	0.102162	-8.99569	2.34762e-19	4.88619e-18	LDB1
179.952	-0.918796	0.18564	-4.94934	7.44666e-07	4.857e-06	ETS1
2801.23	-0.918581	0.0711635	-12.908	4.05482e-38	2.20352e-36	NDRG2
2324.1	-0.918132	0.114705	-8.00426	1.20188e-15	1.94297e-14	FMNL1
9283.9	-0.915904	0.193242	-4.73966	2.14073e-06	1.30809e-05	NUP188
2388.87	-0.915631	0.16977	-5.39335	6.91556e-08	5.18871e-07	ITPK1
792.657	-0.915522	0.128975	-7.09846	1.2615e-12	1.58509e-11	LYPLAL1
178.345	-0.914227	0.155229	-5.88954	3.87277e-09	3.42279e-08	TRIM45
3351.57	-0.913849	0.108642	-8.41153	4.047e-17	7.14558e-16	GTF2I
7998.17	-0.913785	0.0987679	-9.25184	2.20657e-20	4.86552e-19	PRKAR2B
1894.7	-0.913773	0.109932	-8.31218	9.39584e-17	1.63228e-15	NSL1
1493.13	-0.913762	0.1419	-6.43946	1.19897e-10	1.23904e-09	SSBP2
607.733	-0.913038	0.124078	-7.35858	1.85882e-13	2.52619e-12	TIGD2
39.7866	-0.912717	0.28951	-3.15263	0.00161809	0.00548086	GZMM
1512.82	-0.912657	0.11592	-7.87315	3.45815e-15	5.3676e-14	DYRK3
317.443	-0.911878	0.112299	-8.12006	4.65951e-16	7.70036e-15	SLC16A3
118.406	-0.911218	0.301533	-3.02195	0.00251148	0.00805438	GALT
6946.76	-0.910073	0.0931911	-9.76567	1.58069e-22	3.97229e-21	SRRM1
6694.08	-0.909578	0.0886751	-10.2574	1.09598e-24	3.17406e-23	STAT5B
31999.3	-0.90947	0.0601837	-15.1116	1.35869e-51	1.24101e-49	VIM
2400.78	-0.90928	0.176075	-5.16417	2.41506e-07	1.67993e-06	ARL15
31.2969	-0.909198	0.355564	-2.55706	0.0105562	0.0281863	PLAC1
670.852	-0.909186	0.121879	-7.45975	8.66889e-14	1.22323e-12	LONRF2
2135.42	-0.908993	0.139263	-6.52716	6.70307e-11	7.09378e-10	OPLAH
27858	-0.908497	0.177109	-5.12958	2.90386e-07	1.99829e-06	LDHA
4722.98	-0.907681	0.0947476	-9.57999	9.70583e-22	2.32587e-20	CSNK1A1
1457.23	-0.907212	0.239626	-3.78595	0.000153123	0.000656979	C1orf35
4442.12	-0.907164	0.121262	-7.48103	7.37418e-14	1.0455e-12	NADK
4689.52	-0.906746	0.148614	-6.10136	1.05168e-09	9.88335e-09	OXA1L
2426.64	-0.906591	0.192475	-4.71017	2.47513e-06	1.49795e-05	NCDN
2155.35	-0.906578	0.0815562	-11.116	1.04878e-28	3.82e-27	NEK2
1674.79	-0.906356	0.105833	-8.56402	1.09e-17	2.01913e-16	EVL
796.371	-0.906067	0.0826963	-10.9566	6.18088e-28	2.15225e-26	EXOC8
7154.48	-0.905892	0.062648	-14.46	2.16675e-47	1.7095e-45	CACYBP
2564.3	-0.9057	0.0830697	-10.9029	1.11656e-27	3.8597e-26	MINK1
5870.68	-0.905561	0.159263	-5.68596	1.30079e-08	1.07372e-07	MTOR
611.293	-0.905263	0.141787	-6.38466	1.71779e-10	1.74782e-09	FUT8
2876.14	-0.903825	0.0926142	-9.75903	1.68768e-22	4.23222e-21	RAB3GAP2
4743.37	-0.903655	0.145224	-6.22247	4.8938e-10	4.73393e-09	PTDSS1
387.304	-0.903117	0.16197	-5.57582	2.46368e-08	1.95939e-07	DNHD1
12529.2	-0.902502	0.0849019	-10.6299	2.16255e-26	6.91202e-25	SF1
15662.4	-0.902118	0.0931068	-9.68906	3.35605e-22	8.30203e-21	DHX9
5384.38	-0.901431	0.124846	-7.22033	5.18618e-13	6.71912e-12	TECR
5148.93	-0.901369	0.11604	-7.76773	7.99063e-15	1.21486e-13	SNRNP40
2217.79	-0.90129	0.13295	-6.77916	1.20877e-11	1.38542e-10	IDH3G
2278.95	-0.900956	0.15452	-5.83068	5.52008e-09	4.79308e-08	TYRO3
7807.35	-0.90062	0.0790825	-11.3884	4.77899e-30	1.85141e-28	SEPTIN8
15940.5	-0.90015	0.119313	-7.54443	4.54276e-14	6.53431e-13	CAPRIN1
4160.76	-0.898884	0.0618087	-14.543	6.46994e-48	5.17334e-46	MRPS15
2675.43	-0.898656	0.137533	-6.5341	6.39941e-11	6.80274e-10	PKLR
20835.1	-0.898433	0.0446121	-20.1388	3.37671e-90	9.43412e-88	SFPQ
1888.65	-0.898336	0.104447	-8.60089	7.91021e-18	1.48148e-16	TRMT1L
2902.14	-0.898324	0.0999769	-8.98532	2.57994e-19	5.32768e-18	REEP6
4369.9	-0.897752	0.144556	-6.21043	5.28408e-10	5.09279e-09	DCTN4
2586.21	-0.897388	0.128065	-7.00729	2.42985e-12	2.96679e-11	LGALS8
3429.56	-0.897362	0.161543	-5.55493	2.77727e-08	2.19118e-07	SPATC1L
1793.27	-0.897168	0.181347	-4.94725	7.52705e-07	4.90001e-06	AGTRAP
4953.3	-0.896486	0.174017	-5.15172	2.58108e-07	1.79069e-06	CCNG1
7831.78	-0.896379	0.140355	-6.38652	1.69703e-10	1.72892e-09	USP20
65.2427	-0.896079	0.344306	-2.60257	0.0092528	0.0251817	NA
192.802	-0.895704	0.171894	-5.21078	1.88046e-07	1.32868e-06	H2BC17
485.485	-0.895615	0.323627	-2.76743	0.0056501	0.0164496	CD69
44792.1	-0.895351	0.156921	-5.70572	1.1585e-08	9.62293e-08	HMGA1
130.793	-0.895119	0.185257	-4.83178	1.35321e-06	8.52187e-06	MAGEA8
2529.52	-0.894848	0.0813903	-10.9945	4.06076e-28	1.43291e-26	PTK2B
720.018	-0.894379	0.168148	-5.319	1.04341e-07	7.65728e-07	ANGEL2
1981.09	-0.891916	0.117015	-7.62222	2.49358e-14	3.65766e-13	GPN2
440.577	-0.891914	0.125058	-7.132	9.89238e-13	1.25093e-11	WASH8P
117.794	-0.891717	0.384821	-2.31722	0.0204915	0.0496311	GOT1-DT
6887.45	-0.891453	0.236766	-3.76512	0.000166471	0.000708232	DDIT4
2185.78	-0.891281	0.124129	-7.1803	6.95594e-13	8.88594e-12	TFB2M
51.1603	-0.891089	0.32711	-2.72412	0.00644726	0.0184425	FTLP3
22989	-0.890651	0.109345	-8.1453	3.78351e-16	6.30091e-15	SRRM2
2767.08	-0.89019	0.197152	-4.51524	6.32461e-06	3.57441e-05	TRIM41
3659.58	-0.889779	0.0658507	-13.5121	1.3276e-41	8.23183e-40	IRF2BP2
6830.81	-0.889432	0.118521	-7.5044	6.17093e-14	8.77528e-13	OSBPL9
934.494	-0.889046	0.145719	-6.10111	1.05337e-09	9.89531e-09	SPRTN
1371.78	-0.888724	0.0962367	-9.23478	2.5882e-20	5.68064e-19	C6orf136
675.9	-0.888616	0.370765	-2.39671	0.0165429	0.0413973	MTND4P12
1558.72	-0.888592	0.117622	-7.55462	4.20073e-14	6.06368e-13	RUFY1
69.7884	-0.888416	0.327702	-2.71105	0.00670702	0.0190798	NA
12665.7	-0.886211	0.0846315	-10.4714	1.1689e-25	3.61446e-24	GSE1
2729.74	-0.885872	0.0552456	-16.0352	7.26011e-58	8.21015e-56	RBM22
5645.67	-0.885659	0.106034	-8.35262	6.67672e-17	1.17104e-15	GALNT5
70.6822	-0.885217	0.227662	-3.8883	0.000100951	0.000451059	NA
865.71	-0.885155	0.139567	-6.34213	2.26609e-10	2.27548e-09	FCSK
224.434	-0.884689	0.170021	-5.20341	1.95668e-07	1.37762e-06	SYT10
3568.53	-0.884656	0.0963513	-9.18157	4.24846e-20	9.18874e-19	HARS1
8172.07	-0.884493	0.101141	-8.74511	2.22795e-18	4.34751e-17	ZMYND8
4563.12	-0.883887	0.0876465	-10.0847	6.45754e-24	1.77905e-22	DOCK11
3162.24	-0.88343	0.148973	-5.93013	3.02688e-09	2.71459e-08	CELSR2
1190.28	-0.883123	0.194268	-4.5459	5.47011e-06	3.13022e-05	COMTD1
438.647	-0.882435	0.169305	-5.21209	1.86728e-07	1.32033e-06	ZC3H12A
39.2664	-0.882343	0.331596	-2.6609	0.0077932	0.0217043	ITGB1P1
32.4738	-0.881962	0.329551	-2.67625	0.00744504	0.0208693	PPDPFL
1827.27	-0.881355	0.12849	-6.85935	6.91742e-12	8.08838e-11	ARFIP2
29.6043	-0.880775	0.347271	-2.53627	0.0112039	0.029692	FAM86B1
2619.91	-0.880544	0.143386	-6.14108	8.19642e-10	7.78283e-09	LYRM7
2581.73	-0.880101	0.140674	-6.25633	3.94134e-10	3.85657e-09	ADD3
13028.4	-0.879283	0.0835766	-10.5207	6.93647e-26	2.17032e-24	NUCKS1
4114.03	-0.879223	0.141297	-6.22251	4.89261e-10	4.73393e-09	LIN28B
8195.63	-0.878218	0.118674	-7.40023	1.3595e-13	1.87924e-12	MBNL1
50.7414	-0.877654	0.28986	-3.02785	0.00246301	0.00792193	KRT8P33
1893.72	-0.877651	0.144766	-6.06257	1.33968e-09	1.24082e-08	ARV1
1238.62	-0.877524	0.105912	-8.28539	1.17726e-16	2.02885e-15	NPHP4
66.1415	-0.877375	0.283025	-3.09999	0.00193528	0.00641618	REC8
350.423	-0.877253	0.261376	-3.35629	0.000789949	0.00290173	NA
923.391	-0.875148	0.218877	-3.99835	6.37843e-05	0.000298062	HAGHL
7023.63	-0.874879	0.113448	-7.71171	1.24146e-14	1.8589e-13	HMBS
748.393	-0.874688	0.103219	-8.4741	2.36894e-17	4.25871e-16	TRIM5
3435.59	-0.874427	0.130794	-6.68551	2.30119e-11	2.57019e-10	ARHGAP21
898.527	-0.873884	0.23205	-3.76593	0.000165928	0.000706047	MZF1
7070.1	-0.87348	0.0864307	-10.1061	5.18919e-24	1.43964e-22	SREBF2
4156.83	-0.873421	0.148637	-5.87621	4.19772e-09	3.68803e-08	MRPS2
3363.49	-0.872898	0.118086	-7.39204	1.44594e-13	1.99062e-12	SSX2IP
3581.6	-0.872877	0.188281	-4.63604	3.55151e-06	2.0944e-05	CYB561A3
2149.61	-0.87239	0.121086	-7.20469	5.81777e-13	7.49243e-12	RBBP5
1413.07	-0.871363	0.100338	-8.68429	3.81108e-18	7.31062e-17	CAMTA2
12549.8	-0.871348	0.094613	-9.20961	3.27322e-20	7.13797e-19	FDFT1
5854.16	-0.871308	0.156421	-5.57028	2.54328e-08	2.01797e-07	ZC3H7B
557.819	-0.871174	0.212742	-4.09499	4.22193e-05	0.000204701	ZBTB41
935.745	-0.871168	0.193528	-4.5015	6.74749e-06	3.79804e-05	NRBP2
83.4556	-0.870959	0.261168	-3.33486	0.000853424	0.00310559	PRKACB-DT
1198.66	-0.870536	0.127968	-6.80277	1.02629e-11	1.18254e-10	AIDA
212.747	-0.869286	0.174881	-4.97072	6.67048e-07	4.37115e-06	MORN1
1410.63	-0.869022	0.16098	-5.39832	6.72666e-08	5.05202e-07	KISS1R
571.363	-0.868403	0.105492	-8.23189	1.84275e-16	3.14606e-15	HOXB8
2124.01	-0.868354	0.105185	-8.25546	1.51313e-16	2.59263e-15	PRRC1
6418.96	-0.86814	0.123878	-7.00803	2.41702e-12	2.95265e-11	HMGCR
10927.8	-0.867344	0.121728	-7.12524	1.03897e-12	1.31103e-11	NUP205
33.4847	-0.866544	0.368017	-2.35463	0.0185413	0.0457142	RBMXP2
14795.9	-0.866503	0.0808275	-10.7204	8.1654e-27	2.69697e-25	UROD
10165.1	-0.866454	0.099196	-8.73476	2.44168e-18	4.74122e-17	DAZAP1
3070.08	-0.866036	0.156914	-5.51918	3.40582e-08	2.65394e-07	NOP16
141.506	-0.865842	0.273328	-3.16778	0.00153609	0.00522847	NA
7668.17	-0.865416	0.147082	-5.88392	4.00663e-09	3.52666e-08	HP1BP3
262.163	-0.864458	0.150283	-5.75221	8.80861e-09	7.41535e-08	PTPDC1
552.185	-0.863033	0.108175	-7.97815	1.48542e-15	2.38834e-14	FBXL17
38.3619	-0.862901	0.293685	-2.93819	0.00330138	0.010274	TUBBP1
7523.2	-0.862816	0.0610555	-14.1317	2.42318e-45	1.76521e-43	SRSF4
930.002	-0.861476	0.0805911	-10.6895	1.14022e-26	3.7246e-25	ANKRD13C
4010.09	-0.861475	0.0891529	-9.66289	4.33439e-22	1.06117e-20	MTA1
4286.64	-0.861212	0.127562	-6.75132	1.46507e-11	1.66391e-10	IKZF1
3148.34	-0.860336	0.11423	-7.53159	5.01244e-14	7.18813e-13	ARAF
1271.77	-0.859882	0.108449	-7.92892	2.21056e-15	3.50209e-14	ABL2
2000.96	-0.859771	0.123554	-6.95864	3.43572e-12	4.12912e-11	EHD2
363.285	-0.858388	0.126086	-6.80798	9.89808e-12	1.14218e-10	MPZ
230.591	-0.857739	0.167548	-5.11937	3.06554e-07	2.10649e-06	TM4SF19
33.284	-0.85767	0.319169	-2.6872	0.00720547	0.0203008	BCL2L2-PABPN1
1691	-0.857486	0.084411	-10.1585	3.03823e-24	8.5488e-23	FNDC3B
363.821	-0.856928	0.139963	-6.12253	9.20998e-10	8.70349e-09	SESN3
12136.2	-0.856732	0.101492	-8.44138	3.13619e-17	5.5789e-16	HNRNPAB
60.0325	-0.85585	0.254716	-3.36001	0.000779394	0.00286829	E2F6P4
187.095	-0.855768	0.142224	-6.01704	1.77636e-09	1.625e-08	TESPA1
907.582	-0.855269	0.139256	-6.1417	8.16429e-10	7.75542e-09	WDR91
2789.9	-0.855022	0.0640753	-13.344	1.2835e-40	7.71659e-39	CYSTM1
2150.76	-0.854795	0.130833	-6.53348	6.42599e-11	6.82488e-10	TOR1AIP1
1806.58	-0.854477	0.121864	-7.01173	2.35383e-12	2.87841e-11	CARD11
329.55	-0.853704	0.164854	-5.17855	2.23616e-07	1.56189e-06	DERL3
90.7353	-0.852331	0.23734	-3.59119	0.000329177	0.00131383	TLR6
1736.62	-0.852223	0.14013	-6.08167	1.1894e-09	1.10942e-08	GNPDA1
26.4695	-0.850955	0.357395	-2.381	0.0172659	0.0429666	ZXDA
52.5955	-0.850866	0.330143	-2.57727	0.00995847	0.0268347	PRADC1P1
2657.78	-0.850602	0.150115	-5.66635	1.45873e-08	1.1962e-07	WDR62
2326.77	-0.849694	0.0707219	-12.0146	2.97906e-33	1.32485e-31	RNF44
321.239	-0.849573	0.187565	-4.52948	5.91283e-06	3.36491e-05	EGLN2
1786.42	-0.849409	0.161661	-5.25425	1.48625e-07	1.06408e-06	TOE1
538.555	-0.849039	0.132612	-6.40242	1.52934e-10	1.56547e-09	PRELID2
92.5065	-0.849009	0.209072	-4.06085	4.88939e-05	0.000233628	EVC2
421.654	-0.848939	0.341065	-2.48908	0.0128073	0.0332765	PI4KAP1
20005.5	-0.848892	0.0484551	-17.5191	1.02359e-68	1.55821e-66	SERBP1
9664.56	-0.848556	0.083727	-10.1348	3.87211e-24	1.08182e-22	ETF1
2212.61	-0.847965	0.124875	-6.79051	1.11736e-11	1.28437e-10	GGA1
7809.7	-0.847803	0.190948	-4.43996	8.99756e-06	4.96224e-05	DHX30
161.638	-0.847798	0.200215	-4.23444	2.29118e-05	0.000117214	STX1B
3892.25	-0.847704	0.119657	-7.08443	1.39623e-12	1.74056e-11	PCCB
422.858	-0.847637	0.115526	-7.33721	2.18092e-13	2.94428e-12	TMTC4
2978.06	-0.847608	0.0621102	-13.6468	2.10838e-42	1.3606e-40	LUC7L2
2732.55	-0.847095	0.15152	-5.59066	2.26209e-08	1.81162e-07	GALE
6490.68	-0.846898	0.103671	-8.16905	3.10818e-16	5.21646e-15	MTHFR
220.871	-0.846731	0.172466	-4.90957	9.12781e-07	5.86809e-06	ZFP69B
43.8481	-0.846602	0.348058	-2.43236	0.0150008	0.0381046	GUSBP2
98.4261	-0.846412	0.190458	-4.44409	8.8264e-06	4.8769e-05	NA
72.6015	-0.845823	0.254108	-3.3286	0.000872828	0.00316844	CFAP298-TCP10L
108.686	-0.845775	0.258735	-3.26889	0.0010797	0.00382813	NA
1325.84	-0.84577	0.0837186	-10.1025	5.38326e-24	1.49174e-22	SRGAP2
4410.25	-0.845655	0.164528	-5.1399	2.74886e-07	1.89933e-06	RBM14
2729.01	-0.845601	0.140462	-6.02013	1.74282e-09	1.59554e-08	TRIM11
296.404	-0.845453	0.245185	-3.44823	0.000564278	0.00214373	NA
184.593	-0.845264	0.192979	-4.38007	1.18639e-05	6.42664e-05	TMCC2
578.133	-0.845139	0.33204	-2.5453	0.0109185	0.0290394	CCDC18-AS1
3107.16	-0.84499	0.154446	-5.47111	4.47218e-08	3.43707e-07	PPRC1
104.879	-0.844743	0.269463	-3.13492	0.00171903	0.00578516	BTBD8
877.638	-0.844362	0.136843	-6.17028	6.81686e-10	6.51947e-09	ANKRD50
2514.27	-0.843793	0.154888	-5.44777	5.10064e-08	3.89987e-07	ACAP3
472.184	-0.843763	0.150625	-5.60174	2.12208e-08	1.70427e-07	NPM1P27
7173.78	-0.842924	0.0768095	-10.9742	5.08431e-28	1.77301e-26	ANKRD17
512.043	-0.842465	0.196351	-4.2906	1.78188e-05	9.32072e-05	DFFB
50151.5	-0.842171	0.123021	-6.84574	7.60802e-12	8.85663e-11	GAPDH
5196.98	-0.842093	0.184313	-4.56881	4.90499e-06	2.82933e-05	AKT2
48.5078	-0.841914	0.277143	-3.03784	0.00238284	0.00769899	NA
626.722	-0.841585	0.0837596	-10.0476	9.41052e-24	2.56875e-22	NFIA
69.8951	-0.841222	0.255869	-3.2877	0.00101009	0.00360599	RAB26
1183.04	-0.840555	0.131691	-6.38279	1.73887e-10	1.76775e-09	SNHG12
1534.14	-0.840167	0.18149	-4.62927	3.66959e-06	2.15908e-05	LIMA1
4662.43	-0.839169	0.116199	-7.22183	5.12928e-13	6.65629e-12	KDM3B
3572.24	-0.839141	0.125962	-6.66187	2.70366e-11	2.99611e-10	TBC1D9B
2131.53	-0.839025	0.251277	-3.33905	0.000840662	0.00306385	LRFN4
62752.7	-0.838931	0.0952761	-8.80526	1.30549e-18	2.58142e-17	ENO1
5359.79	-0.838543	0.204213	-4.10621	4.02208e-05	0.000196253	MVD
973.794	-0.83807	0.13128	-6.38384	1.72705e-10	1.75649e-09	MARCHF3
3440.38	-0.837021	0.107856	-7.76053	8.45775e-15	1.28342e-13	MID1IP1
2347.89	-0.836742	0.0636882	-13.1381	1.99158e-39	1.13693e-37	PVT1
100.555	-0.836148	0.212522	-3.9344	8.34042e-05	0.000380754	CYP26A1
66.9913	-0.835927	0.311526	-2.68333	0.00728927	0.0205053	FKBP9P1
233.731	-0.835388	0.174179	-4.79614	1.61751e-06	1.00583e-05	ZNF341
1205.27	-0.835343	0.0982252	-8.50436	1.82593e-17	3.32531e-16	AP4B1
8768.9	-0.834844	0.0939889	-8.88237	6.54526e-19	1.31615e-17	TMC6
2372.91	-0.833587	0.166967	-4.99253	5.95941e-07	3.93341e-06	RBM15B
1147.65	-0.833559	0.294922	-2.82637	0.0047079	0.0140034	PABPC1L
22894	-0.831762	0.147965	-5.62134	1.89486e-08	1.53215e-07	PRRC2A
7131.76	-0.831678	0.151875	-5.47606	4.34894e-08	3.34777e-07	MTHFD1
219.435	-0.831285	0.230783	-3.60203	0.000315747	0.00126555	VWA7
190.458	-0.831108	0.163033	-5.09778	3.43656e-07	2.34381e-06	LINC00997
282.188	-0.830118	0.323082	-2.56937	0.0101883	0.0273603	LRRC8D-DT
1337.38	-0.829804	0.122938	-6.74979	1.48055e-11	1.68069e-10	SLC25A12
332.695	-0.829189	0.125978	-6.582	4.64168e-11	5.00593e-10	FUT1
1316.18	-0.828863	0.101559	-8.1614	3.3115e-16	5.54987e-15	FBXO28
5309.52	-0.828722	0.0830842	-9.97448	1.9714e-23	5.29004e-22	UBE4B
674.645	-0.82835	0.110251	-7.51332	5.76474e-14	8.23217e-13	TTC28
1161.78	-0.827541	0.163519	-5.06082	4.17446e-07	2.81794e-06	SP2
7832.8	-0.826623	0.110098	-7.50804	6.00207e-14	8.54539e-13	NCAPD2
1132.27	-0.826168	0.146616	-5.6349	1.75161e-08	1.42407e-07	E2F8
911.837	-0.825722	0.156549	-5.27454	1.33088e-07	9.61243e-07	FUT11
1844.63	-0.825647	0.175962	-4.69219	2.70295e-06	1.6267e-05	PEX14
62.8102	-0.825565	0.243217	-3.39436	0.00068789	0.00256412	CCL24
3285.9	-0.825009	0.10118	-8.15385	3.5252e-16	5.89138e-15	SH2B3
1752.05	-0.824921	0.0972159	-8.48546	2.14875e-17	3.88344e-16	PLA2G12A
385.015	-0.824731	0.217046	-3.7998	0.000144812	0.000624363	SAMD4A
2046.32	-0.824117	0.120041	-6.8653	6.63526e-12	7.77759e-11	HADH
685.543	-0.823867	0.16569	-4.97234	6.61492e-07	4.33714e-06	AGFG2
599.326	-0.823543	0.310697	-2.65063	0.00803417	0.0222892	NA
7656.14	-0.82288	0.0485361	-16.954	1.79835e-64	2.52706e-62	THRAP3
294.821	-0.82284	0.156156	-5.26934	1.36917e-07	9.87401e-07	FAM72A
867.68	-0.822656	0.212558	-3.87028	0.000108713	0.000482652	MARS2
650.519	-0.822202	0.110123	-7.46624	8.25212e-14	1.1665e-12	CLCN2
323.731	-0.821934	0.160629	-5.11698	3.10461e-07	2.13026e-06	NA
1410.04	-0.821897	0.103594	-7.93386	2.12431e-15	3.36769e-14	ELP4
10581.7	-0.821152	0.11822	-6.94597	3.75877e-12	4.5037e-11	SRRT
227.441	-0.821054	0.144314	-5.68936	1.27514e-08	1.05402e-07	RWDD3
2027.83	-0.821006	0.116915	-7.02226	2.18303e-12	2.67782e-11	DDX11
12170.6	-0.820784	0.0933678	-8.79087	1.48405e-18	2.92474e-17	LCP1
156.726	-0.82024	0.216712	-3.78493	0.000153754	0.000659325	NUDT7
1188.1	-0.819552	0.17766	-4.61305	3.96812e-06	2.32278e-05	RDH13
5699.44	-0.819126	0.0842345	-9.72434	2.37435e-22	5.9229e-21	MKNK2
9049.49	-0.818802	0.124161	-6.59469	4.26157e-11	4.61485e-10	SORT1
1749.58	-0.818489	0.140974	-5.80595	6.40021e-09	5.48709e-08	INTS6L
99.0996	-0.818281	0.294223	-2.78116	0.00541643	0.0158482	DHH
85.7838	-0.818226	0.326861	-2.50328	0.0123047	0.0321642	MTCP1
1562.17	-0.818163	0.121756	-6.71967	1.82141e-11	2.05291e-10	RAPGEF2
3495.56	-0.817905	0.147424	-5.54797	2.89011e-08	2.27341e-07	ZMYM3
773.128	-0.817185	0.110182	-7.4167	1.20077e-13	1.66955e-12	ICA1
1746.25	-0.815826	0.0681858	-11.9647	5.43653e-33	2.39975e-31	MKNK1
1278.36	-0.815719	0.0661245	-12.3361	5.78864e-35	2.78276e-33	THG1L
88.886	-0.815587	0.214139	-3.80869	0.000139706	0.000604763	NYNRIN
8365.51	-0.815487	0.0849926	-9.5948	8.40789e-22	2.02301e-20	G3BP1
1601.12	-0.815202	0.136119	-5.98887	2.11307e-09	1.91824e-08	PIDD1
22595.9	-0.815122	0.114164	-7.13992	9.3383e-13	1.18275e-11	CSDE1
2092.2	-0.815032	0.102595	-7.94415	1.95527e-15	3.12264e-14	JADE1
1609.31	-0.814722	0.0818672	-9.95175	2.47784e-23	6.60424e-22	COA6
1557.76	-0.81453	0.0697209	-11.6827	1.562e-31	6.49639e-30	RAB4A
1095.7	-0.814212	0.138357	-5.88488	3.98345e-09	3.51147e-08	GM2A
5085.58	-0.814168	0.238499	-3.41372	0.000640832	0.00240191	ATAD3A
1346.83	-0.814034	0.142044	-5.73087	9.99173e-09	8.36389e-08	NDUFS4
16538.2	-0.813391	0.177723	-4.57672	4.72314e-06	2.7324e-05	PRPF8
30216.3	-0.812059	0.109407	-7.42239	1.15026e-13	1.60402e-12	RACK1
8381.39	-0.811698	0.164125	-4.94562	7.59016e-07	4.93974e-06	CYC1
2796.32	-0.811514	0.133407	-6.08299	1.17965e-09	1.10163e-08	RO60
442.097	-0.811313	0.192988	-4.20395	2.62296e-05	0.000132758	MHENCR
2362.36	-0.811116	0.116643	-6.95385	3.55458e-12	4.26119e-11	SH2B1
1663.9	-0.810953	0.112719	-7.19444	6.27178e-13	8.04224e-12	MTMR1
809.593	-0.810411	0.0837864	-9.67234	3.95243e-22	9.72666e-21	DXO
5523.35	-0.810227	0.0862877	-9.38983	6.00995e-21	1.37235e-19	SNRPA
105.267	-0.809763	0.2884	-2.80778	0.00498842	0.0147326	NA
3517.92	-0.809497	0.126858	-6.38113	1.75785e-10	1.78628e-09	PLXNB2
7879.77	-0.809396	0.0925425	-8.74621	2.20646e-18	4.31267e-17	KIF2C
7166.16	-0.80922	0.17695	-4.57316	4.80413e-06	2.7752e-05	POLD1
256.732	-0.80826	0.197266	-4.0973	4.17991e-05	0.00020299	SERHL2
1033.15	-0.807303	0.121879	-6.6238	3.50076e-11	3.82763e-10	ZNF346
460.997	-0.806713	0.235017	-3.43257	0.000597886	0.00225554	RNPC3
2064.51	-0.806224	0.138543	-5.81932	5.90877e-09	5.09519e-08	MAN2C1
4713.82	-0.806096	0.0524774	-15.3608	2.99746e-53	2.87031e-51	ODF2
3015.33	-0.805868	0.115245	-6.99265	2.69745e-12	3.27668e-11	P3H1
54.2658	-0.805131	0.255879	-3.14653	0.00165218	0.00558361	NA
211.577	-0.803993	0.326	-2.46623	0.0136542	0.0351159	SPAG4
765.334	-0.803179	0.111445	-7.20696	5.72135e-13	7.38427e-12	PWWP2A
349.547	-0.802924	0.173671	-4.62325	3.77775e-06	2.2179e-05	SPACA6
725.918	-0.802854	0.21924	-3.66199	0.000250261	0.00102275	GET4
214.654	-0.802358	0.148245	-5.41238	6.21925e-08	4.69468e-07	SLC35G2
10658.7	-0.801571	0.111959	-7.15951	8.0963e-13	1.02874e-11	ISYNA1
952.462	-0.80143	0.127681	-6.27681	3.45595e-10	3.40406e-09	NFKBIA
1243.77	-0.801324	0.153744	-5.21206	1.86751e-07	1.32033e-06	SPIN4
532.925	-0.801043	0.0928381	-8.62838	6.22262e-18	1.17096e-16	LSM11
2664.99	-0.800266	0.176422	-4.5361	5.73046e-06	3.26739e-05	NUP54
943.265	-0.800179	0.121676	-6.57629	4.82318e-11	5.18754e-10	CARD6
3042.92	-0.800035	0.155445	-5.14673	2.65064e-07	1.83627e-06	MED12
1119.67	-0.799448	0.216814	-3.68726	0.000226685	0.000935741	C19orf47
3745.99	-0.799361	0.13031	-6.1343	8.5533e-10	8.11198e-09	NSD1
14043.8	-0.798921	0.137803	-5.79754	6.72958e-09	5.75284e-08	TKT
3214.16	-0.798749	0.121131	-6.59408	4.27889e-11	4.6315e-10	NCAPH
3606.22	-0.79852	0.0766388	-10.4193	2.02504e-25	6.16548e-24	PLP2
6399.8	-0.796891	0.140796	-5.65991	1.51451e-08	1.23809e-07	AGRN
469.831	-0.796757	0.184892	-4.30931	1.63761e-05	8.63454e-05	CFAP410
1945.84	-0.796236	0.149284	-5.3337	9.62312e-08	7.10382e-07	SEC24A
859.058	-0.796027	0.225744	-3.52624	0.000421507	0.00163909	MON1A
683.459	-0.795057	0.147106	-5.40464	6.49387e-08	4.8911e-07	DLG4
2493.93	-0.794827	0.115942	-6.85539	7.1119e-12	8.30759e-11	CLASRP
3597.52	-0.794736	0.141135	-5.63106	1.7911e-08	1.4532e-07	XPR1
748.147	-0.794687	0.100703	-7.89142	2.98774e-15	4.67102e-14	IPP
1759.52	-0.794649	0.17791	-4.46657	7.94829e-06	4.4257e-05	SLC39A10
257.558	-0.794253	0.249933	-3.17787	0.00148363	0.00507247	EIF4A1
13839.1	-0.794252	0.177367	-4.47802	7.53368e-06	4.21166e-05	SMARCA4
5169.71	-0.793645	0.107503	-7.38255	1.55291e-13	2.13171e-12	AGPAT3
1542.73	-0.793036	0.0856983	-9.25382	2.16616e-20	4.78084e-19	TPD52L1
2704.1	-0.792729	0.117063	-6.77183	1.27164e-11	1.45187e-10	CLCC1
492.668	-0.792665	0.238067	-3.32958	0.00086976	0.00315875	NOCT
984.367	-0.792141	0.122096	-6.48787	8.70569e-11	9.11162e-10	VWA8
3001.11	-0.79184	0.0924091	-8.56886	1.04515e-17	1.94211e-16	OSBPL3
58.4837	-0.7918	0.327948	-2.41441	0.0157608	0.0397038	PDK1-AS1
1954.54	-0.791768	0.137658	-5.75169	8.83557e-09	7.43541e-08	MFSD10
105.163	-0.791748	0.292344	-2.70828	0.00676333	0.0192216	NA
2528.02	-0.791584	0.109179	-7.25036	4.15661e-13	5.42667e-12	PPA2
3050.9	-0.79044	0.107284	-7.36771	1.73589e-13	2.36783e-12	SEMA4C
1409.75	-0.790292	0.235886	-3.35032	0.000807184	0.00295955	MYSM1
15622.7	-0.790167	0.0880649	-8.97255	2.8972e-19	5.97246e-18	PGD
6411.53	-0.790114	0.164847	-4.79301	1.64301e-06	1.02035e-05	CAD
5808.77	-0.78967	0.120803	-6.53684	6.28305e-11	6.69103e-10	SRSF5
1207.59	-0.788767	0.159109	-4.95741	7.14391e-07	4.66851e-06	RNF2
1331.07	-0.788485	0.108549	-7.26389	3.76124e-13	4.92947e-12	LINC01033
1508.65	-0.788429	0.143973	-5.47624	4.34455e-08	3.34547e-07	LRRC8B
1184.65	-0.788292	0.148867	-5.29527	1.18843e-07	8.65465e-07	CRY2
1724.91	-0.787723	0.082115	-9.59293	8.56205e-22	2.05593e-20	MIDEAS
494.276	-0.787329	0.117787	-6.68437	2.31917e-11	2.58814e-10	PACC1
51.4133	-0.78608	0.27604	-2.8477	0.00440363	0.0131843	NA
424.427	-0.784885	0.20125	-3.90005	9.61741e-05	0.000431911	ZFAT
59.1257	-0.784749	0.284938	-2.7541	0.00588531	0.0170361	NA
5332.19	-0.78438	0.114494	-6.85084	7.34169e-12	8.56339e-11	ITGA5
2155.34	-0.783469	0.149176	-5.25199	1.50463e-07	1.07659e-06	KIF18B
159.362	-0.783274	0.273412	-2.86482	0.00417253	0.0125827	NOP2
783.591	-0.782834	0.209696	-3.73318	0.000189074	0.000793448	HS3ST3A1
3113.36	-0.782676	0.144445	-5.41849	6.01054e-08	4.5487e-07	ERGIC1
67.35	-0.782487	0.320238	-2.44346	0.0145473	0.0371272	NA
5754.51	-0.782405	0.135916	-5.75651	8.58695e-09	7.23387e-08	PNN
733.352	-0.782335	0.1098	-7.12507	1.0403e-12	1.312e-11	LPCAT4
1353.33	-0.782135	0.138583	-5.64381	1.66323e-08	1.35547e-07	DLC1
12262.9	-0.781942	0.176184	-4.43821	9.07083e-06	4.99569e-05	FLNC
61.2897	-0.781432	0.246473	-3.17045	0.00152201	0.00518574	BBS1
4088.27	-0.781129	0.170314	-4.58642	4.50917e-06	2.62203e-05	NDUFS7
7456.18	-0.780671	0.190594	-4.096	4.20358e-05	0.000204019	CLUH
1441	-0.779172	0.173513	-4.49058	7.10306e-06	3.98779e-05	TGFBRAP1
438.717	-0.778754	0.10583	-7.35853	1.85943e-13	2.52619e-12	AGA
3685.81	-0.777724	0.267773	-2.90441	0.0036794	0.0112907	DDX39B
1320.88	-0.777555	0.147007	-5.28925	1.22822e-07	8.91437e-07	PGAP2
1125.17	-0.777196	0.149645	-5.19361	2.06252e-07	1.4479e-06	FAM114A2
5120.28	-0.776646	0.1467	-5.29409	1.19609e-07	8.70512e-07	INTS11
777.472	-0.776229	0.116068	-6.6877	2.26706e-11	2.53475e-10	BOD1
3872.17	-0.776047	0.172156	-4.50781	6.54993e-06	3.6956e-05	TUBG1
4442.25	-0.776044	0.105822	-7.33346	2.24283e-13	3.02457e-12	TXLNA
176.033	-0.775966	0.262791	-2.95279	0.00314918	0.00985462	MIR503HG
1667.62	-0.775648	0.225347	-3.44202	0.00057738	0.00218791	MRPL55
1704.25	-0.775304	0.0820943	-9.44407	3.5857e-21	8.25734e-20	FBXO42
1523.25	-0.775124	0.101418	-7.64287	2.12426e-14	3.14311e-13	MRRF
2555.86	-0.775033	0.104083	-7.44631	9.5986e-14	1.3504e-12	LMO2
1569.74	-0.774803	0.0681401	-11.3707	5.84955e-30	2.25146e-28	GPSM2
2248.25	-0.774383	0.100968	-7.66958	1.72558e-14	2.5628e-13	KAT8
2356.36	-0.774156	0.167232	-4.62923	3.67029e-06	2.15908e-05	TMEM9
2123.79	-0.773297	0.156717	-4.93434	8.04232e-07	5.21828e-06	NOS3
12869.6	-0.77317	0.0603201	-12.8178	1.30394e-37	6.88133e-36	HSPA4
7882.75	-0.773154	0.133269	-5.80148	6.57335e-09	5.62739e-08	CDC20
5952.49	-0.771133	0.0528347	-14.5952	3.01384e-48	2.43444e-46	PRPF38A
197.513	-0.770561	0.130891	-5.88705	3.93142e-09	3.46818e-08	USP51
3654.87	-0.770491	0.1254	-6.14428	8.03257e-10	7.63335e-09	CSTB
35.5873	-0.770087	0.321901	-2.39231	0.0167426	0.0418047	EIF4HP1
7313.77	-0.769987	0.0829378	-9.28392	1.63357e-20	3.63239e-19	SMARCA5
559.834	-0.769467	0.114276	-6.73342	1.65716e-11	1.87669e-10	ST8SIA6
4332.58	-0.768903	0.110771	-6.94137	3.88306e-12	4.64559e-11	MGAT4B
27834.1	-0.768654	0.161752	-4.75205	2.01362e-06	1.23532e-05	EIF4G1
1827.03	-0.76857	0.128825	-5.96601	2.43123e-09	2.19782e-08	BROX
2940.13	-0.76849	0.153898	-4.9935	5.92949e-07	3.91584e-06	OXCT1
3386.29	-0.768333	0.110056	-6.98126	2.9255e-12	3.54282e-11	GFI1B
1605.36	-0.768241	0.0877121	-8.75866	1.9758e-18	3.87459e-17	TTC7B
41.6554	-0.768204	0.309341	-2.48336	0.013015	0.0337167	MYO1G
980.737	-0.7678	0.0705525	-10.8827	1.39409e-27	4.7981e-26	RAB4A-AS1
12950.3	-0.767693	0.116546	-6.58701	4.4876e-11	4.84856e-10	DNMT1
3726.19	-0.767533	0.116114	-6.61019	3.83835e-11	4.17559e-10	TMEM273
2952.47	-0.766535	0.146281	-5.24016	1.60441e-07	1.14316e-06	AFF1
3785.06	-0.766503	0.110072	-6.96363	3.31607e-12	3.99139e-11	SDC3
5871.02	-0.766358	0.124249	-6.1679	6.92023e-10	6.61068e-09	CHERP
8611.83	-0.766089	0.13259	-5.77787	7.56504e-09	6.41623e-08	RCC1
243.798	-0.766063	0.251989	-3.04007	0.00236525	0.00764944	LMNTD2
5647.36	-0.765549	0.0742594	-10.3091	6.40891e-25	1.89538e-23	FXYD5
248.849	-0.765483	0.205733	-3.72077	0.000198619	0.000829256	EVI2B
7526.88	-0.764978	0.121775	-6.28188	3.34505e-10	3.30304e-09	SRSF11
3999.69	-0.764483	0.147318	-5.18932	2.11062e-07	1.47812e-06	FAH
7920.2	-0.764428	0.142465	-5.36572	8.06276e-08	5.99482e-07	SEC31A
513.912	-0.764241	0.166991	-4.57652	4.72763e-06	2.73434e-05	LTK
2396.85	-0.764117	0.131354	-5.81725	5.98223e-09	5.14919e-08	PANK3
3527.15	-0.76379	0.146049	-5.2297	1.69788e-07	1.20614e-06	HMGXB3
4595.27	-0.763463	0.121881	-6.26401	3.75196e-10	3.67885e-09	TAL1
141.278	-0.76303	0.189504	-4.02645	5.66255e-05	0.000267132	INO80D-AS1
27623.8	-0.762642	0.183207	-4.16275	3.14443e-05	0.00015668	NA
782.656	-0.762468	0.176119	-4.32928	1.49597e-05	7.94769e-05	NA
3088.15	-0.761931	0.189681	-4.0169	5.89684e-05	0.000277413	ACOT7
920.688	-0.761769	0.0756219	-10.0734	7.24362e-24	1.98998e-22	STX6
25185.4	-0.761324	0.170812	-4.4571	8.30765e-06	4.61334e-05	TFRC
292.853	-0.760911	0.243706	-3.12225	0.00179473	0.00600382	CRELD1
5291.55	-0.76084	0.134169	-5.67075	1.42173e-08	1.16747e-07	YTHDF2
94.654	-0.760602	0.249859	-3.04413	0.00233356	0.00755921	ESR2
96.7219	-0.760503	0.204104	-3.72605	0.000194503	0.000813441	ESPN
37.7571	-0.760401	0.314799	-2.41551	0.0157132	0.0396048	NA
1447.05	-0.759973	0.100916	-7.53078	5.0439e-14	7.22452e-13	EPHX2
491.196	-0.759814	0.134689	-5.64124	1.68828e-08	1.37494e-07	IQCC
117.899	-0.758972	0.226303	-3.35379	0.00079712	0.00292581	EFCAB12
150.849	-0.758736	0.175123	-4.3326	1.47362e-05	7.84074e-05	GFI1
3478.68	-0.758504	0.158844	-4.77516	1.7956e-06	1.10931e-05	MCRS1
2616.82	-0.758191	0.14567	-5.20485	1.94153e-07	1.36899e-06	POMGNT1
108.902	-0.757796	0.313234	-2.41926	0.015552	0.0392694	KLK13
4640.18	-0.757487	0.132613	-5.71202	1.11644e-08	9.29307e-08	IDH3B
115.328	-0.757338	0.191599	-3.95272	7.72684e-05	0.000355339	SNAI3
3985.4	-0.757214	0.18221	-4.15571	3.24282e-05	0.000161143	FBXW5
1339.55	-0.757041	0.196612	-3.85044	0.000117907	0.000519974	JADE2
6248.3	-0.756564	0.14035	-5.39057	7.02355e-08	5.26168e-07	ATP6V1F
5624.83	-0.756369	0.109192	-6.92696	4.29984e-12	5.11587e-11	RANBP9
1037.12	-0.755823	0.0997428	-7.57773	3.51664e-14	5.10472e-13	SLC26A6
13560.3	-0.755676	0.133487	-5.66106	1.50442e-08	1.23069e-07	U2AF2
703.493	-0.755667	0.133498	-5.66053	1.5091e-08	1.2341e-07	HSD17B7
712.192	-0.755283	0.144615	-5.2227	1.76329e-07	1.24999e-06	WARS2-AS1
2667.95	-0.755173	0.142318	-5.30623	1.11917e-07	8.17533e-07	MIIP
1291.66	-0.754759	0.164015	-4.60176	4.18931e-06	2.44502e-05	PKN2
1323.08	-0.754297	0.182832	-4.12562	3.69736e-05	0.000181565	RAB40C
3748.96	-0.754199	0.0787559	-9.57642	1.00464e-21	2.40507e-20	SLC25A13
1326.43	-0.754125	0.113379	-6.65136	2.90387e-11	3.20601e-10	C1orf159
80.1827	-0.754071	0.233802	-3.22525	0.00125862	0.0043846	SBNO1-AS1
714.646	-0.753773	0.14364	-5.24767	1.54037e-07	1.0999e-06	TMEM175
1875.6	-0.753225	0.132762	-5.67351	1.39902e-08	1.15081e-07	FGFR3
65.4044	-0.752751	0.323047	-2.33016	0.0197976	0.0482525	TLN2
104.069	-0.752156	0.21812	-3.44835	0.000564013	0.00214307	NA
156.578	-0.751943	0.265489	-2.8323	0.00462144	0.0137721	OR2AT4
782.612	-0.751889	0.22857	-3.28954	0.00100352	0.00358692	GPRIN1
1613.63	-0.751827	0.122546	-6.13504	8.51368e-10	8.08085e-09	TUBGCP6
256.686	-0.751739	0.126007	-5.96587	2.43339e-09	2.19894e-08	DMBX1
9511.47	-0.751593	0.153165	-4.90708	9.24423e-07	5.9333e-06	RUVBL2
159.101	-0.75082	0.237614	-3.15983	0.00157863	0.00536403	ZNRF2P2
5212.08	-0.75077	0.120326	-6.23945	4.39112e-10	4.26853e-09	E2F4
321.254	-0.750359	0.198167	-3.7865	0.000152781	0.000655865	HHLA3
68.5693	-0.750227	0.244472	-3.06876	0.00214947	0.00703882	MIR4664
1163.27	-0.749575	0.127129	-5.89616	3.72059e-09	3.30428e-08	HSD3B7
1706.68	-0.748792	0.103262	-7.25135	4.12638e-13	5.39016e-12	TRMU
2142.18	-0.748133	0.0935518	-7.99699	1.27498e-15	2.05975e-14	ACBD3
931.918	-0.748008	0.0815287	-9.17479	4.52462e-20	9.76824e-19	ACTMAP
4195.12	-0.747907	0.145727	-5.13225	2.86294e-07	1.97127e-06	POLR3E
192.013	-0.747628	0.217235	-3.44157	0.000578348	0.00218935	CCDC150
1285.29	-0.747573	0.125383	-5.96231	2.48696e-09	2.24564e-08	SLC12A2
20098.3	-0.747571	0.160785	-4.64951	3.32725e-06	1.96997e-05	VARS1
5121.68	-0.74657	0.166707	-4.47834	7.52265e-06	4.20744e-05	RHOG
6945.69	-0.746461	0.0725181	-10.2934	7.54335e-25	2.21433e-23	CTNNA1
252.257	-0.746292	0.146843	-5.08225	3.7299e-07	2.53007e-06	FLVCR1-DT
71.9255	-0.746243	0.320908	-2.32541	0.02005	0.0487657	NA
4015.29	-0.745868	0.188538	-3.95606	7.61971e-05	0.000350956	DPH2
2219.52	-0.745866	0.0998606	-7.46908	8.07592e-14	1.14227e-12	FAM222B
425.653	-0.745679	0.174169	-4.28135	1.85764e-05	9.66801e-05	MRPS5
1245.67	-0.745613	0.125614	-5.93573	2.92537e-09	2.62852e-08	EIF2B2
708.67	-0.745535	0.187061	-3.98551	6.73353e-05	0.000313422	ELK4
1603.62	-0.745267	0.0933706	-7.98182	1.4419e-15	2.32151e-14	TAF4
2503.31	-0.744661	0.108529	-6.86138	6.82002e-12	7.97841e-11	CDC25B
574.193	-0.744616	0.178844	-4.1635	3.13413e-05	0.0001562	DOK4
1431.4	-0.744493	0.147405	-5.05066	4.40286e-07	2.9595e-06	MAN2A1
7358.67	-0.744472	0.169633	-4.38874	1.14011e-05	6.18301e-05	XPO6
1212.64	-0.744074	0.102427	-7.26444	3.74583e-13	4.9147e-12	H3-3A
5013.16	-0.743928	0.126529	-5.87952	4.1146e-09	3.61902e-08	FOXK2
756.195	-0.743715	0.180431	-4.12187	3.75808e-05	0.000184357	DHODH
1556.05	-0.74304	0.170794	-4.3505	1.35826e-05	7.27142e-05	FADS2
12688.5	-0.742875	0.084138	-8.82924	1.05386e-18	2.09958e-17	WASF2
3557.34	-0.742423	0.116961	-6.34761	2.18679e-10	2.2033e-09	MCCC2
1703.71	-0.742074	0.143804	-5.16033	2.46518e-07	1.71379e-06	CTNNBIP1
494.874	-0.741843	0.147061	-5.04446	4.54795e-07	3.05012e-06	TRIM66
5457.49	-0.741787	0.145928	-5.08323	3.71077e-07	2.51781e-06	MAPK6
2269.73	-0.741743	0.120213	-6.17023	6.81925e-10	6.51947e-09	PHF13
1715.55	-0.741508	0.23452	-3.16181	0.00156789	0.00533061	AHSA2P
1218.97	-0.741335	0.121377	-6.10771	1.01074e-09	9.51743e-09	NA
475.929	-0.741303	0.16069	-4.61324	3.96437e-06	2.32115e-05	ATXN7L2
1522.05	-0.741064	0.108261	-6.84518	7.63814e-12	8.88298e-11	SAGE1
179.783	-0.741008	0.253295	-2.92547	0.00343934	0.0106529	MRPL20-DT
5613.02	-0.740308	0.167683	-4.41493	1.01041e-05	5.51996e-05	SYMPK
11907.7	-0.740146	0.0961336	-7.69914	1.36986e-14	2.04343e-13	EWSR1
2700.64	-0.739924	0.116852	-6.33217	2.41732e-10	2.41915e-09	FAM53C
38.6686	-0.739575	0.315519	-2.34399	0.0190786	0.0468503	SNRPEP4
12717.1	-0.738629	0.126719	-5.82885	5.58095e-09	4.84063e-08	RCC2
2649.45	-0.738341	0.092437	-7.9875	1.37698e-15	2.21999e-14	NSDHL
1006.36	-0.738237	0.122943	-6.00471	1.91678e-09	1.74874e-08	DSTYK
46.9946	-0.738105	0.266449	-2.77016	0.00560295	0.0163342	DUSP21
31365.3	-0.73802	0.101374	-7.28015	3.33443e-13	4.40902e-12	NPM1
14347.5	-0.73795	0.0652395	-11.3114	1.15245e-29	4.3511e-28	AK2
2834.45	-0.737548	0.1136	-6.49253	8.4408e-11	8.84217e-10	PUS7
976.723	-0.737094	0.171148	-4.30676	1.65661e-05	8.72893e-05	STARD10
990.552	-0.737017	0.138372	-5.32636	1.00202e-07	7.37858e-07	KIAA0040
17616.2	-0.736759	0.119704	-6.15483	7.51584e-10	7.16524e-09	BAG6
1838.24	-0.735996	0.170053	-4.32803	1.50447e-05	7.99107e-05	PLAGL2
1538.22	-0.735672	0.0716894	-10.2619	1.04597e-24	3.03663e-23	PHF21A
1041.24	-0.735625	0.0686148	-10.7211	8.10394e-27	2.6804e-25	RNF214
1550	-0.73561	0.0990229	-7.42869	1.09676e-13	1.53392e-12	ZBTB5
2276.82	-0.735385	0.223849	-3.28519	0.00101914	0.00363401	ACSL4
2841.66	-0.73537	0.17347	-4.23918	2.24335e-05	0.00011509	TLNRD1
270.331	-0.734843	0.157127	-4.67674	2.91467e-06	1.74132e-05	NA
2427.47	-0.73476	0.109996	-6.67987	2.39161e-11	2.66398e-10	CEP104
163.376	-0.734655	0.274356	-2.67775	0.00741194	0.0207986	FLJ46284
208.449	-0.734451	0.17962	-4.0889	4.33415e-05	0.0002095	NA
35170.3	-0.734442	0.116504	-6.30399	2.90073e-10	2.87867e-09	FLNA
3906.49	-0.733669	0.170652	-4.29922	1.714e-05	9.00932e-05	PFAS
6891.21	-0.733193	0.16791	-4.36659	1.26202e-05	6.79447e-05	TTLL12
25863.3	-0.733121	0.111834	-6.55541	5.54886e-11	5.93846e-10	CANX
45.666	-0.732487	0.283513	-2.58361	0.00977724	0.0264212	LDHD
1588.29	-0.732479	0.14681	-4.9893	6.05999e-07	3.99646e-06	GRAMD4
984.121	-0.732453	0.139995	-5.23199	1.67692e-07	1.19268e-06	PER1
3547.6	-0.732042	0.0982896	-7.4478	9.49071e-14	1.3376e-12	BRD8
14664.3	-0.731957	0.148776	-4.91987	8.66001e-07	5.58398e-06	EIF3I
243.176	-0.731785	0.167311	-4.3738	1.22102e-05	6.59631e-05	POU4F1
6674.62	-0.731773	0.149465	-4.89594	9.78369e-07	6.25756e-06	SYNGR2
159.578	-0.73174	0.15813	-4.62746	3.70178e-06	2.17545e-05	ZNF862
5132.68	-0.731358	0.152069	-4.80938	1.51397e-06	9.46652e-06	ZNF598
7108.22	-0.730983	0.0829199	-8.81553	1.19121e-18	2.36135e-17	BCOR
4657.85	-0.730801	0.158598	-4.60787	4.06811e-06	2.37837e-05	OCIAD1
1123.69	-0.730504	0.128729	-5.67474	1.38897e-08	1.14334e-07	RBM15
1465.48	-0.730178	0.145664	-5.01277	5.36533e-07	3.56907e-06	PLAGL1
1282.79	-0.729617	0.112192	-6.50326	7.85957e-11	8.26978e-10	WRAP73
8512.99	-0.72961	0.0927152	-7.86937	3.56444e-15	5.52535e-14	LARS1
5527.62	-0.729313	0.181937	-4.0086	6.10792e-05	0.000286435	NACC1
3977	-0.729121	0.218592	-3.33553	0.00085136	0.00309951	DHX37
2204.87	-0.728783	0.11119	-6.55441	5.58637e-11	5.9759e-10	NOL4L
6097.55	-0.728082	0.118493	-6.14449	8.02211e-10	7.62646e-09	GLYR1
1535.14	-0.728049	0.134318	-5.42035	5.94819e-08	4.50726e-07	DCLRE1B
7609.02	-0.727748	0.130349	-5.58306	2.36317e-08	1.88514e-07	GATAD2A
1586.78	-0.727447	0.18514	-3.92917	8.52385e-05	0.000388158	PI4KAP2
1806.37	-0.727407	0.112704	-6.45415	1.0883e-10	1.12959e-09	SIAH2
2362.25	-0.727319	0.104388	-6.96743	3.22777e-12	3.89102e-11	NOL9
2470.74	-0.727288	0.0753222	-9.65569	4.65002e-22	1.13493e-20	STAT6
4796.72	-0.727018	0.138294	-5.25703	1.46398e-07	1.04971e-06	HSF1
95.3897	-0.726964	0.310655	-2.3401	0.0192786	0.0472523	HSP90AB3P
396.082	-0.726382	0.201776	-3.59993	0.000318298	0.00127384	RNF207
2512.4	-0.726274	0.131944	-5.50442	3.70378e-08	2.86972e-07	SMG9
2010.49	-0.726218	0.0946533	-7.6724	1.68812e-14	2.51163e-13	PFDN1
94.4407	-0.725548	0.192551	-3.76808	0.000164507	0.000700881	NA
3650.83	-0.725474	0.103182	-7.03104	2.05005e-12	2.51991e-11	CTDSP1
481.643	-0.725422	0.237516	-3.0542	0.00225664	0.0073422	SRCAP
1642.08	-0.725302	0.139308	-5.20645	1.92491e-07	1.35929e-06	DMAP1
106.652	-0.724992	0.177673	-4.08048	4.49427e-05	0.000216623	NA
5052.29	-0.724909	0.163531	-4.43285	9.29944e-06	5.10974e-05	MYBBP1A
4284.58	-0.724827	0.125797	-5.76189	8.31795e-09	7.0222e-08	NOB1
10874.1	-0.72455	0.148767	-4.87037	1.11392e-06	7.09583e-06	SF3B1
14095.6	-0.72422	0.117636	-6.15648	7.43807e-10	7.1025e-09	HDLBP
12400.6	-0.724027	0.109204	-6.63002	3.35649e-11	3.68415e-10	PHF19
1000.35	-0.723926	0.0963708	-7.51188	5.82862e-14	8.3134e-13	PDSS1
782.91	-0.723419	0.256438	-2.82103	0.00478697	0.0142012	RBM41
7552.74	-0.722769	0.103539	-6.98065	2.93814e-12	3.55632e-11	CCNA2
2443.47	-0.722335	0.178847	-4.03884	5.37156e-05	0.000254314	IRF2BPL
10331.6	-0.721775	0.0940257	-7.67637	1.63665e-14	2.43682e-13	NOLC1
1524.74	-0.721741	0.247786	-2.91276	0.00358254	0.0110248	CLN6
25487.7	-0.72162	0.114848	-6.28327	3.31514e-10	3.27624e-09	HK1
96.2392	-0.721452	0.245659	-2.9368	0.00331622	0.0103148	SGSM3
1857.03	-0.721394	0.106523	-6.77216	1.26876e-11	1.44928e-10	MTO1
4677.32	-0.721192	0.0635411	-11.35	7.4149e-30	2.84015e-28	PDLIM5
958.814	-0.721062	0.132326	-5.44912	5.06207e-08	3.87163e-07	HEIH
5125.35	-0.720907	0.13616	-5.29455	1.19308e-07	8.68588e-07	CDK12
1644.99	-0.720167	0.171199	-4.2066	2.59238e-05	0.000131238	THRA
183.105	-0.720074	0.276202	-2.60705	0.00913253	0.0249229	RTEL1-TNFRSF6B
658.534	-0.720046	0.123128	-5.84796	4.97637e-09	4.34321e-08	RBFA
337.811	-0.719125	0.168626	-4.26462	2.00238e-05	0.000103533	NA
2264.03	-0.719107	0.18795	-3.82605	0.000130216	0.000569848	ZNF777
2693.72	-0.719088	0.119418	-6.02163	1.72674e-09	1.58144e-08	ATXN2
1190.46	-0.718892	0.0822097	-8.74462	2.23777e-18	4.3631e-17	C1orf131
12508.6	-0.718696	0.137554	-5.22483	1.74315e-07	1.23608e-06	IGF2BP1
17623	-0.718548	0.0693904	-10.3552	3.96531e-25	1.186e-23	PRKCB
593.043	-0.718399	0.16646	-4.31573	1.59074e-05	8.40236e-05	PRDM10
9178.56	-0.718145	0.129981	-5.525	3.29495e-08	2.57311e-07	DHX15
1308.14	-0.718098	0.0834052	-8.60974	7.32234e-18	1.37463e-16	RPL26L1
1603.17	-0.717949	0.145757	-4.92564	8.40834e-07	5.43794e-06	NAB2
775.743	-0.717559	0.111156	-6.4554	1.07936e-10	1.1208e-09	LPAR5
896.528	-0.717385	0.126695	-5.66229	1.49367e-08	1.22274e-07	TEC
1494.41	-0.71665	0.242238	-2.95845	0.00309193	0.00969848	GNB1L
4749.15	-0.716109	0.177136	-4.04271	5.28369e-05	0.000250603	DGKZ
121.128	-0.715877	0.176498	-4.05601	4.9919e-05	0.000237952	EPM2A
6400.88	-0.715803	0.108362	-6.60564	3.9581e-11	4.29602e-10	DOT1L
4228.17	-0.715509	0.0498961	-14.34	1.23073e-46	9.42816e-45	PUM1
435.295	-0.715248	0.0996272	-7.17924	7.00979e-13	8.94992e-12	TMEM231
1514.75	-0.714938	0.138832	-5.14966	2.6096e-07	1.80942e-06	MIGA2
94.9031	-0.714716	0.266952	-2.67732	0.00742137	0.0208177	ZNF25
3789.17	-0.714456	0.145562	-4.90824	9.18951e-07	5.90456e-06	SMARCD1
1978.3	-0.714385	0.113866	-6.27393	3.52038e-10	3.46178e-09	SATB2
271.618	-0.714228	0.209371	-3.4113	0.000646544	0.00242141	DDX12P
501.162	-0.714215	0.244243	-2.9242	0.00345348	0.0106899	BEND3
4501.7	-0.713722	0.160132	-4.45707	8.30859e-06	4.61334e-05	CAT
8978.44	-0.713615	0.148131	-4.81744	1.4541e-06	9.11222e-06	AP2A1
1113.97	-0.713416	0.152076	-4.69118	2.71632e-06	1.63433e-05	FCHSD1
1767.94	-0.713204	0.170627	-4.17991	2.9163e-05	0.000146357	UBIAD1
2244.83	-0.71293	0.166963	-4.26999	1.95482e-05	0.000101206	NR6A1
745.745	-0.712298	0.109258	-6.51942	7.05806e-11	7.45286e-10	MAPKBP1
4293.85	-0.712101	0.156629	-4.54643	5.4563e-06	3.12382e-05	UBA6
2446.95	-0.712086	0.0928423	-7.66984	1.72207e-14	2.55918e-13	COQ9
1843.79	-0.711905	0.124958	-5.69715	1.21826e-08	1.00911e-07	PAXIP1
3808.37	-0.711851	0.0810716	-8.78052	1.62717e-18	3.20149e-17	ECI2
3584.56	-0.711785	0.0897781	-7.92827	2.22225e-15	3.51826e-14	COPG2
358.745	-0.710247	0.222949	-3.1857	0.00144405	0.00495426	NSUN5P1
2741.11	-0.709276	0.148568	-4.77408	1.80528e-06	1.11471e-05	NFRKB
917.38	-0.709225	0.117053	-6.05898	1.36988e-09	1.26781e-08	COX10
101.719	-0.708923	0.235201	-3.01412	0.00257726	0.00823974	MIR4292
756.75	-0.708812	0.156144	-4.53949	5.63909e-06	3.21993e-05	SPATA2
516.818	-0.708625	0.149057	-4.75407	1.99361e-06	1.224e-05	HDAC4
6145.09	-0.708128	0.0816116	-8.6768	4.07052e-18	7.77063e-17	FAM120A
44.0319	-0.707986	0.300149	-2.35878	0.018335	0.0452943	SLC8A2
1733.56	-0.707562	0.186515	-3.7936	0.000148479	0.000638551	RAB3IL1
4914.6	-0.706897	0.0929008	-7.60915	2.75896e-14	4.0295e-13	ELOA
6775.01	-0.70647	0.129337	-5.46223	4.70183e-08	3.6054e-07	NBEAL2
90.0727	-0.706319	0.21693	-3.25598	0.00113003	0.00398279	NA
11684.3	-0.706279	0.111268	-6.34754	2.18779e-10	2.20338e-09	CSE1L
7599.34	-0.705667	0.0654076	-10.7888	3.88989e-27	1.30292e-25	ATIC
3402.81	-0.705394	0.157462	-4.47978	7.47188e-06	4.18298e-05	EHMT1
5283.28	-0.705101	0.150061	-4.69876	2.61746e-06	1.57725e-05	MED24
595.35	-0.704995	0.130085	-5.41949	5.97681e-08	4.52462e-07	GIPC3
3535.39	-0.704942	0.127018	-5.54995	2.85759e-08	2.25081e-07	CABIN1
689.497	-0.704691	0.163764	-4.3031	1.68428e-05	8.86093e-05	PNPLA4
2096.36	-0.704587	0.0787421	-8.94802	3.619e-19	7.38352e-18	METTL3
1864.1	-0.704567	0.0933259	-7.54954	4.36797e-14	6.29052e-13	SPARC
1974	-0.704247	0.0659421	-10.6798	1.26581e-26	4.11786e-25	FIP1L1
6806.31	-0.703636	0.0758499	-9.2767	1.74809e-20	3.87978e-19	ATP5IF1
4665.14	-0.703539	0.0784727	-8.96539	3.0918e-19	6.36809e-18	NQO1
8992.66	-0.703309	0.0623489	-11.2802	1.64339e-29	6.16545e-28	STAT3
3008.9	-0.703215	0.132924	-5.29036	1.22074e-07	8.86545e-07	KAT2A
2029.62	-0.703155	0.138144	-5.09003	3.58013e-07	2.43613e-06	ZNF746
69.1311	-0.703011	0.245815	-2.85992	0.00423753	0.0127561	LINC01097
2818.21	-0.702788	0.122732	-5.72622	1.02692e-08	8.5931e-08	TES
1426.86	-0.702422	0.0666731	-10.5353	5.93809e-26	1.86778e-24	UIMC1
98.5516	-0.701733	0.222005	-3.16088	0.00157291	0.00534689	NA
123.512	-0.701594	0.241073	-2.91029	0.00361088	0.011099	EXOC3L4
2616	-0.701122	0.127764	-5.48762	4.07378e-08	3.14411e-07	PGAM1
3085.56	-0.700664	0.0737998	-9.49412	2.22087e-21	5.17071e-20	RERE
1675.79	-0.700506	0.224157	-3.12507	0.00177762	0.00595835	TMEM135
3374.82	-0.69919	0.212806	-3.28557	0.00101776	0.00363019	RSRP1
993.87	-0.698298	0.102493	-6.8131	9.55147e-12	1.10325e-10	NCKIPSD
2750.02	-0.698148	0.147159	-4.74417	2.09363e-06	1.2811e-05	SAP130
4950.83	-0.698006	0.0989143	-7.05667	1.70535e-12	2.10492e-11	NELFCD
1844.55	-0.69798	0.17519	-3.98413	6.77278e-05	0.000315125	PRKAR1B
167.86	-0.697473	0.257007	-2.71383	0.00665095	0.0189475	TJP3
16436.2	-0.697452	0.105702	-6.59828	4.15955e-11	4.50643e-10	RBMX
4828.43	-0.69715	0.13445	-5.1852	2.15784e-07	1.5103e-06	MAD2L2
959.005	-0.696795	0.143294	-4.86271	1.15792e-06	7.34854e-06	ASIC4
610.346	-0.696779	0.0949021	-7.34208	2.10295e-13	2.84564e-12	GEMIN8
2579.26	-0.696278	0.0805857	-8.64022	5.61072e-18	1.06085e-16	AQP3
1647.59	-0.696179	0.0825847	-8.42988	3.46027e-17	6.13701e-16	MMAB
3131	-0.695952	0.183112	-3.80068	0.000144297	0.000622481	DUS3L
126.133	-0.695865	0.276141	-2.51996	0.0117367	0.0308732	FAM86EP
1680.6	-0.695319	0.125397	-5.54494	2.94062e-08	2.31238e-07	KIFC2
4612.13	-0.695217	0.193074	-3.60078	0.000317263	0.00127012	CAPN15
51.9002	-0.694941	0.266808	-2.60465	0.00919678	0.0250551	MAP4K1
2618.77	-0.694597	0.0573442	-12.1128	9.03957e-34	4.1283e-32	GOLIM4
3181.56	-0.69456	0.135842	-5.113	3.17087e-07	2.17384e-06	ATP5MC1
4724.35	-0.694085	0.114328	-6.071	1.27116e-09	1.18012e-08	CDCA8
2756.62	-0.693269	0.0861116	-8.05082	8.2242e-16	1.34325e-14	RASSF5
596.777	-0.693049	0.139076	-4.98323	6.25322e-07	4.11704e-06	TBC1D25
123.124	-0.692734	0.294269	-2.35409	0.0185683	0.045757	NA
5354.33	-0.692633	0.175196	-3.95348	7.70241e-05	0.000354353	SSBP4
1027.13	-0.692629	0.129141	-5.36336	8.16893e-08	6.07186e-07	SUSD6
461.342	-0.692458	0.263634	-2.62659	0.00862458	0.0237111	TRIQK
4055.73	-0.691854	0.148822	-4.64886	3.33774e-06	1.97569e-05	TRMT1
1681.33	-0.691738	0.172509	-4.00986	6.07537e-05	0.000285021	SMTN
18351.9	-0.691582	0.158113	-4.37396	1.22011e-05	6.59428e-05	SNRNP200
4928.99	-0.691565	0.150273	-4.60207	4.18314e-06	2.44201e-05	RRP1B
4414.78	-0.691156	0.0923785	-7.48178	7.33202e-14	1.04015e-12	NQO2
6855.42	-0.690913	0.14015	-4.92981	8.23086e-07	5.33187e-06	ACACA
409.382	-0.690009	0.28213	-2.44571	0.0144566	0.0369394	ABHD16A
1995.9	-0.689925	0.108244	-6.37376	1.84443e-10	1.87027e-09	WDR13
2854.61	-0.68992	0.111526	-6.1862	6.16331e-10	5.91379e-09	ZC3HC1
1278.77	-0.689816	0.16464	-4.18983	2.79162e-05	0.000140755	TLCD4
1384.17	-0.689655	0.106301	-6.48778	8.71127e-11	9.11344e-10	MCCC1
8219.16	-0.68923	0.140537	-4.90426	9.37786e-07	6.01419e-06	PRELID1
10269	-0.689101	0.0956617	-7.20352	5.86773e-13	7.54859e-12	KARS1
3390.78	-0.688964	0.0999743	-6.89141	5.52413e-12	6.5073e-11	GAB2
1037.87	-0.688909	0.146136	-4.71416	2.42704e-06	1.47072e-05	MRAP2
1101.63	-0.687918	0.0955732	-7.19781	6.11879e-13	7.8503e-12	MOB3A
2854.23	-0.687874	0.149126	-4.6127	3.97463e-06	2.32553e-05	ESPL1
3870.16	-0.687598	0.134894	-5.09731	3.44517e-07	2.34823e-06	REXO1
1566.46	-0.687471	0.120284	-5.71542	1.09431e-08	9.13131e-08	TOB2
1750.02	-0.687186	0.139776	-4.91632	8.81846e-07	5.67844e-06	XRCC1
3298.79	-0.686985	0.094542	-7.26645	3.69049e-13	4.84744e-12	DOCK8
3852.65	-0.686938	0.103622	-6.62925	3.37407e-11	3.70103e-10	HECTD3
2475.54	-0.686357	0.0899523	-7.63023	2.34329e-14	3.44573e-13	CDK13
392.387	-0.686237	0.117743	-5.82826	5.60091e-09	4.85617e-08	MATN1-AS1
59.4383	-0.68536	0.2281	-3.00465	0.00265887	0.0084676	NA
487.446	-0.685301	0.121601	-5.63566	1.7439e-08	1.41877e-07	TCF7
88.8513	-0.684901	0.284895	-2.40405	0.0162146	0.0406874	UQCRHL
166.661	-0.684858	0.236823	-2.89186	0.0038297	0.0116794	ACER2
2873.91	-0.684699	0.164654	-4.15841	3.2047e-05	0.000159316	POT1
455.801	-0.684658	0.196648	-3.48164	0.000498353	0.00191224	C3orf86P
895.126	-0.684593	0.12392	-5.52448	3.30454e-08	2.57976e-07	CDC25C
4373.07	-0.684438	0.107698	-6.35516	2.08213e-10	2.10142e-09	FBH1
3296.83	-0.684372	0.0874337	-7.82733	4.98352e-15	7.66011e-14	TOR1AIP2
2268.64	-0.683757	0.16775	-4.07605	4.58077e-05	0.000220256	THAP4
119.255	-0.683144	0.28406	-2.40493	0.0161757	0.0406283	ERCC5
11015.5	-0.682955	0.0664424	-10.2789	8.77177e-25	2.55284e-23	YARS1
6273.88	-0.682836	0.0839821	-8.13074	4.26695e-16	7.08116e-15	RAD23A
[truncated: 995 more rows]

## Sheet: G4 mutant clone 2 vs WT
Table S2
baseMean	log2FoldChange	lfcSE	stat	pvalue	padj	geneName
6903.37	-16.1492	1.02845	-15.7024	1.45628e-55	3.43842e-53	SLC25A6
1757.22	-14.1749	1.02492	-13.8302	1.67455e-43	2.47111e-41	VAMP7
1728.79	-14.1519	1.02525	-13.8034	2.43251e-43	3.5453e-41	PLCXD1
1144.01	-13.5563	1.0241	-13.2373	5.34246e-40	6.56983e-38	AKAP17A
847.905	-13.1242	1.02478	-12.8068	1.50299e-37	1.68185e-35	CD99
808.031	-13.0549	1.03182	-12.6522	1.08726e-36	1.1722e-34	ZBED1
757.829	-12.9624	1.03134	-12.5684	3.14898e-36	3.36428e-34	GTPBP6
438.474	-12.1732	1.02753	-11.847	2.22984e-32	1.96451e-30	ASMTL
269.956	-11.4739	1.02607	-11.1824	4.9727e-29	3.69215e-27	PPP2R3B
157.756	-10.7006	1.02955	-10.3935	2.65456e-25	1.59483e-23	DHRSX
152.284	-10.6486	1.02835	-10.355	3.97136e-25	2.35007e-23	WASH6P
51.8579	-9.08764	1.05402	-8.62187	6.5869e-18	2.1782e-16	IL9R
37.2572	-8.61691	1.04386	-8.25488	1.52057e-16	4.46544e-15	BCHE
54.6853	-8.4422	1.04188	-8.10287	5.36757e-16	1.4945e-14	AKAP7
27.8728	-8.19665	1.04312	-7.85779	3.90964e-15	9.92587e-14	ASMTL-AS1
27.4359	-8.1718	1.0453	-7.81764	5.38215e-15	1.35189e-13	BRINP3
25.3125	-8.06748	1.05193	-7.66925	1.73008e-14	4.06862e-13	P2RY8
1798.22	-7.9376	0.206264	-38.4827	0	0	EPB41L2
23.2482	-7.93051	1.04558	-7.58483	3.32927e-14	7.58759e-13	RADX
18.7903	-7.61954	1.05268	-7.23821	4.54636e-13	9.12791e-12	NA
16.9805	-7.48035	1.05734	-7.07469	1.49781e-12	2.87752e-11	LINC00106
42.0637	-7.35473	0.986179	-7.45781	8.79755e-14	1.91094e-12	CHST15
57.1099	-7.22594	0.848955	-8.51156	1.71604e-17	5.49016e-16	SNHG14
14.0843	-7.20031	1.07062	-6.72535	1.75174e-11	2.96277e-10	ZNF804A
56.0386	-7.19949	0.85015	-8.46849	2.48598e-17	7.84713e-16	EREG
13.5216	-7.15543	1.06697	-6.70629	1.99639e-11	3.35971e-10	WASIR1
21.7007	-7.09704	1.06012	-6.69454	2.16346e-11	3.62794e-10	PLOD2
12.373	-7.02305	1.06748	-6.5791	4.73307e-11	7.56619e-10	CD99P1
72.5748	-6.82987	0.661983	-10.3173	5.88699e-25	3.42359e-23	B3GALNT1
169.106	-6.79196	0.433774	-15.6578	2.93787e-55	6.86792e-53	MYO16
9.88659	-6.68653	1.10493	-6.05152	1.43484e-09	1.89262e-08	LINC01322
9.86959	-6.68537	1.08928	-6.13744	8.38622e-10	1.14654e-08	LINC01793
8.811	-6.53594	1.08429	-6.02784	1.66164e-09	2.17116e-08	LINC00685
44.8551	-6.46151	0.748025	-8.63809	5.7159e-18	1.90619e-16	EGFLAM-AS4
7.41012	-6.27877	1.09876	-5.71441	1.10084e-08	1.27787e-07	NA
129.501	-6.2765	0.420373	-14.9308	2.07814e-50	4.12327e-48	ZNF736
11.8122	-6.22944	1.06872	-5.82888	5.58008e-09	6.73919e-08	NA
165.044	-6.17656	0.388184	-15.9114	5.27943e-57	1.29846e-54	EPX
36.7023	-6.16448	0.746479	-8.25808	1.48034e-16	4.35272e-15	ITGA4
25.8731	-6.08265	0.862747	-7.05033	1.78491e-12	3.3932e-11	SNRPN
51.1215	-6.05692	0.620866	-9.75561	1.74545e-22	8.25888e-21	FSTL5
16.7031	-5.99867	1.00622	-5.96162	2.49756e-09	3.18929e-08	PLAAT1
5.85208	-5.95607	1.11499	-5.3418	9.20278e-08	9.37389e-07	IL7
9.44528	-5.89971	1.09124	-5.40643	6.42948e-08	6.70819e-07	ZNF71
14.8269	-5.82127	1.00696	-5.78106	7.4232e-09	8.82524e-08	COBLL1
21.3798	-5.80946	0.870001	-6.67752	2.43013e-11	4.04639e-10	CHMP1B2P
5.16094	-5.78258	1.13486	-5.0954	3.48e-07	3.25411e-06	ZNF597
55.17	-5.74601	0.540485	-10.6312	2.13333e-26	1.35768e-24	DACH1
4.94605	-5.70138	1.12487	-5.06846	4.01048e-07	3.71485e-06	ADGRL3
4.89222	-5.67888	1.12902	-5.02992	4.90688e-07	4.44746e-06	NA
8.01564	-5.65466	1.08721	-5.20107	1.9814e-07	1.92284e-06	FAM110B
7.83452	-5.62028	1.10312	-5.0949	3.48926e-07	3.26148e-06	ZNF571-AS1
4.68861	-5.61904	1.17311	-4.78985	1.66909e-06	1.36979e-05	NA
24.6168	-5.5869	0.765344	-7.29986	2.88076e-13	5.87879e-12	LINC02377
7.00591	-5.45575	1.09507	-4.98212	6.28922e-07	5.60357e-06	NA
21.9378	-5.39309	0.758385	-7.11128	1.14972e-12	2.2324e-11	NA
3.87184	-5.34932	1.15116	-4.64689	3.36985e-06	2.59087e-05	NA
15.1521	-5.25928	0.878661	-5.98556	2.15643e-09	2.77317e-08	SPRY3
9.60746	-5.20382	1.0286	-5.05914	4.21148e-07	3.88123e-06	NA
57.5293	-5.19611	0.451947	-11.4972	1.36308e-30	1.10597e-28	ZNF738
35.4249	-5.10073	0.552983	-9.22404	2.86115e-20	1.17896e-18	ZNF486
87.5359	-5.06304	0.350702	-14.4369	3.0337e-47	5.34542e-45	PCDH10
327.16	-5.02184	0.198779	-25.2634	8.06418e-141	1.46464e-137	MYO6
4.93395	-4.95531	1.1328	-4.37439	1.21772e-05	8.34833e-05	SERPINB5
8.2787	-4.93378	1.04438	-4.7241	2.31137e-06	1.84122e-05	DSG3
7.90336	-4.92934	1.03965	-4.74134	2.12311e-06	1.70622e-05	NA
7.80444	-4.89474	1.03929	-4.7097	2.48077e-06	1.96095e-05	ABCC9
2.86862	-4.89265	1.23405	-3.96471	7.34855e-05	0.000428623	XCL1
2.78404	-4.86083	1.21234	-4.00946	6.08578e-05	0.000360852	POLR3GP1
4.63208	-4.83284	1.13041	-4.27529	1.90889e-05	0.000125931	CLDN11
83.9796	-4.81504	0.334859	-14.3793	6.97907e-47	1.22061e-44	TLE4
2.57621	-4.76327	1.23409	-3.85973	0.000113514	0.000630037	TRAM1L1
2.49196	-4.7116	1.29055	-3.65084	0.000261383	0.00132521	ZNF354C
6.73317	-4.69378	1.06878	-4.39172	1.12456e-05	7.76375e-05	TOX-DT
16.7296	-4.68932	0.700028	-6.69876	2.10191e-11	3.52724e-10	CPVL
2.46745	-4.67659	1.2322	-3.79532	0.000147455	0.000795602	NA
2.38862	-4.64349	1.22671	-3.78532	0.000153508	0.000823372	TENT5D
2.35931	-4.63285	1.22843	-3.77137	0.000162354	0.000866098	HRAT17
3.98343	-4.61352	1.15474	-3.99528	6.46172e-05	0.000381419	LINC00857
2.25787	-4.60719	1.28491	-3.5856	0.000336304	0.00165703	IMPDH1P2
9.72833	-4.59763	0.908215	-5.06227	4.14292e-07	3.81955e-06	ZNF570
2.32316	-4.59458	1.25012	-3.67531	0.000237563	0.00121672	MYO1H
2.25104	-4.58478	1.25819	-3.64394	0.000268494	0.00135777	NA
25.3473	-4.58066	0.576099	-7.95117	1.8476e-15	4.83096e-14	TRDN
9.52794	-4.57254	0.902751	-5.06512	4.08136e-07	3.76868e-06	CAPS2
6.48078	-4.56824	1.05746	-4.32001	1.56024e-05	0.000104567	CDH18
2.27284	-4.54941	1.27115	-3.57897	0.000344952	0.00169293	NA
2.25292	-4.5407	1.26782	-3.5815	0.000341629	0.00167976	NA
3.67973	-4.50472	1.17352	-3.83863	0.000123725	0.000680791	FMN2
3.70918	-4.49497	1.15631	-3.88733	0.000101351	0.000570577	SYT1
2.13187	-4.48525	1.25385	-3.57719	0.000347311	0.00170344	NA
2.0825	-4.46248	1.26663	-3.52311	0.00042651	0.00204101	NA
2.08	-4.45694	1.37668	-3.23745	0.00120601	0.0050709	ZNF835
3.43832	-4.42156	1.17753	-3.75493	0.000173388	0.000918604	LINC03052
11.0141	-4.389	0.803345	-5.4634	4.67088e-08	5.00764e-07	ZNF549
3.30323	-4.38185	1.18864	-3.68645	0.0002274	0.00116746	GJB7
2.00556	-4.37917	1.36239	-3.21433	0.00130749	0.00544369	NTS
8.28132	-4.37783	0.923682	-4.73954	2.14199e-06	1.71964e-05	ZNF540
125.005	-4.34939	0.250594	-17.3563	1.76685e-67	5.9596e-65	PKP2
1.89856	-4.3185	1.32689	-3.2546	0.00113553	0.00481088	PTPN20
3.25957	-4.31825	1.17941	-3.66137	0.000250875	0.00127577	NA
1.8785	-4.30626	1.28627	-3.34786	0.000814389	0.00360625	NA
1.86465	-4.26856	1.2969	-3.29135	0.000997065	0.00429907	ZNF287
5.0906	-4.26396	1.09791	-3.88372	0.000102871	0.000578286	LINC02315
5.14299	-4.25452	1.08697	-3.91412	9.07345e-05	0.000517722	HNRNPA1P21
1.81892	-4.24642	1.30406	-3.2563	0.00112874	0.0047847	PRKCH-AS1
27.4652	-4.22831	0.496496	-8.5163	1.64725e-17	5.2916e-16	MUC19
1.78245	-4.22568	1.30066	-3.24887	0.00115862	0.00489291	ZFP57
56.8465	-4.22333	0.358408	-11.7836	4.74327e-32	4.08735e-30	ZC2HC1A
7.23284	-4.20711	0.933213	-4.50819	6.53818e-06	4.7646e-05	IPO5P1
1.74374	-4.20503	1.3701	-3.06913	0.0021468	0.00837821	NA
1.72368	-4.19305	1.3214	-3.17318	0.00150778	0.00617417	ZNF781
1.74867	-4.18086	1.38065	-3.02818	0.00246035	0.00942623	CNTN3
1.72037	-4.16041	1.35655	-3.06691	0.00216287	0.00843084	PTPRZ1
1.62845	-4.13135	1.39322	-2.96532	0.00302371	0.0112359	IL3RA
2.80809	-4.1288	1.2043	-3.42838	0.000607193	0.00278919	ZNF878
2.8509	-4.12612	1.22827	-3.35928	0.000781452	0.00347789	LINC02713
1.64743	-4.11391	1.31797	-3.1214	0.00179995	0.00718368	DDAH1
9.02285	-4.10642	0.833404	-4.92728	8.33804e-07	7.26456e-06	NA
1.63722	-4.07617	1.33729	-3.04808	0.00230307	0.00891	NA
210.179	-4.05768	0.191076	-21.2359	4.44882e-100	4.04004e-97	TSPYL6
2.78641	-4.05476	1.19829	-3.3838	0.000714897	0.00322127	IGLV2-18
1.52287	-4.03617	1.37137	-2.94317	0.00324873	0.0119703	GADL1
1.52875	-4.03458	1.44194	-2.79802	0.00514168	0.0178425	VAV3
465.814	-4.03356	0.400078	-10.082	6.63924e-24	3.47581e-22	CILP
2.64293	-4.02637	1.20652	-3.33717	0.000846363	0.00372548	GPR141
1.51266	-3.99901	1.34688	-2.9691	0.00298671	0.0111177	ANKRD30A
1.51253	-3.9959	1.34611	-2.96848	0.00299281	0.0111281	NA
2.69885	-3.99083	1.24236	-3.2123	0.00131677	0.00547557	RXFP1
1.51887	-3.97058	1.38976	-2.85703	0.00427625	0.0152287	XRCC6P4
1.46667	-3.96436	1.3815	-2.86961	0.00410973	0.0147089	PTGS2
1.46667	-3.96436	1.3815	-2.86961	0.00410973	0.0147089	IGLV3-17
4.15032	-3.9641	1.09403	-3.6234	0.000290757	0.00145755	ZNF630
10.5029	-3.92968	0.78257	-5.02151	5.1267e-07	4.62716e-06	MARCHF1
213.572	-3.90584	0.233013	-16.7623	4.60346e-63	1.34188e-60	CTAG2
5.88948	-3.87422	0.94977	-4.07911	4.52082e-05	0.000276102	LINC00508
33.538	-3.85919	0.427412	-9.0292	1.72931e-19	6.73776e-18	SNCA
45.6445	-3.84072	0.371543	-10.3372	4.78314e-25	2.80235e-23	PABPC4L
3.81156	-3.83536	1.11678	-3.43429	0.000594106	0.0027328	LIX1
3.90479	-3.83353	1.21879	-3.14537	0.00165876	0.006696	TBILA
1.37331	-3.82725	1.40182	-2.7302	0.00632951	0.0212432	NA
3.83405	-3.82336	1.11469	-3.42997	0.000603651	0.00277454	SYN3
2.30817	-3.82206	1.22963	-3.1083	0.00188167	0.00747321	OGFRL1
2.31977	-3.80033	1.25215	-3.03504	0.00240501	0.00924683	OOSP2
9.20885	-3.79832	0.752931	-5.04471	4.54217e-07	4.14394e-06	GASK1B
16.7956	-3.78784	0.55048	-6.88097	5.94468e-12	1.05852e-10	ZNF66
1.30164	-3.77416	1.38437	-2.72626	0.00640568	0.0214623	ANKRD62
5.82058	-3.77121	0.942159	-4.00273	6.26163e-05	0.000370628	KCNK2
32.6515	-3.76824	0.403415	-9.34086	9.55556e-21	4.07986e-19	TMEM254
1.29449	-3.76604	1.41207	-2.66703	0.00765238	0.0248974	LINC01852
205.508	-3.7506	0.241265	-15.5456	1.70498e-54	3.8708e-52	IL1RAP
1.27219	-3.75035	1.40177	-2.67543	0.00746335	0.0243697	NA
1.27219	-3.75035	1.40177	-2.67543	0.00746335	0.0243697	ALX1
2.26927	-3.74856	1.23169	-3.04343	0.00233901	0.00903278	ALCAM
1.26868	-3.74842	1.38356	-2.70927	0.00674324	0.0224057	LINC01515
5.53384	-3.74759	0.968491	-3.86951	0.000109054	0.000609296	AFM
89.5175	-3.71255	0.270652	-13.7171	8.02202e-43	1.12743e-40	ST8SIA4
802.803	-3.70641	0.113856	-32.5537	1.8579e-232	8.77338e-229	MAGEB1
3.56441	-3.69498	1.11548	-3.31246	0.000924794	0.00402197	ENPEP
1.20277	-3.69211	1.43977	-2.56438	0.0103361	0.0321662	LINC00323
10.3717	-3.68468	0.675701	-5.45312	4.94942e-08	5.27682e-07	WDR82P1
3.43473	-3.6782	1.17442	-3.13192	0.00173668	0.0069748	NA
52.1207	-3.67724	0.327918	-11.2139	3.48431e-29	2.62e-27	ADAMTS4
15.5902	-3.67665	0.576031	-6.38274	1.73952e-10	2.59784e-09	TWIST1
1.22201	-3.66917	1.4373	-2.55283	0.0106852	0.0330696	NIFKP3
39.6353	-3.66531	0.355671	-10.3053	6.66541e-25	3.82913e-23	LRATD1
1.20559	-3.65876	1.53669	-2.38094	0.0172686	0.0491951	NA
10.2789	-3.64416	0.734545	-4.9611	7.0094e-07	6.16843e-06	SLCO4C1
82.0715	-3.63946	0.256472	-14.1905	1.04899e-45	1.75657e-43	AFP
35.5509	-3.63195	0.3677	-9.8775	5.21194e-23	2.55309e-21	RYR2
5.05395	-3.62941	0.96543	-3.75937	0.000170339	0.000904077	CCR8
4.92592	-3.62157	0.974773	-3.7153	0.000202964	0.00105951	UCN2
102.102	-3.6176	0.246038	-14.7034	6.12701e-49	1.13909e-46	ZNF569
6.86613	-3.61725	0.832081	-4.34723	1.37867e-05	9.3486e-05	ADGRD1-AS1
1.14318	-3.60137	1.4373	-2.50564	0.0122228	0.0370276	RPS10P4
1.14318	-3.60137	1.4373	-2.50564	0.0122228	0.0370276	ASMT
13.5864	-3.59541	0.611555	-5.87914	4.12411e-09	5.08217e-08	SLC16A9
66.1855	-3.5885	0.2913	-12.3189	7.16471e-35	7.19855e-33	CAPN6
2.01691	-3.57778	1.26926	-2.81879	0.00482055	0.0168569	LINC00954
12.7645	-3.56358	0.602266	-5.91696	3.27952e-09	4.11657e-08	ZDHHC15
1.92179	-3.55181	1.28524	-2.76355	0.00571764	0.0195142	LINC02211
3.1473	-3.52668	1.14027	-3.09284	0.00198253	0.00780288	ZNF880
65.6265	-3.52143	0.307529	-11.4507	2.33228e-30	1.8667e-28	ZNF91
9.16566	-3.51584	0.698895	-5.03057	4.8902e-07	4.43405e-06	NA
4.67962	-3.51369	0.975357	-3.60247	0.000315209	0.00156583	FSIP2-AS1
13.9569	-3.51256	0.58098	-6.04592	1.48558e-09	1.95518e-08	GRASLND
6.45085	-3.51088	0.83965	-4.18137	2.89762e-05	0.00018431	IL17RB
3.28422	-3.49079	1.15004	-3.03538	0.00240237	0.00923966	NA
1.80406	-3.45881	1.37979	-2.50677	0.012184	0.0369528	NA
8.79901	-3.45739	0.707606	-4.88603	1.0289e-06	8.82754e-06	CMAHP
4.78035	-3.4545	0.977408	-3.53435	0.000408775	0.0019633	RPS18P6
4.48908	-3.45284	0.998084	-3.45947	0.000541245	0.0025185	DNAJC17P1
13.3947	-3.44555	0.569535	-6.04976	1.4506e-09	1.91129e-08	ABCA13
9.21424	-3.41695	0.692101	-4.93707	7.93054e-07	6.92742e-06	NA
8.67155	-3.39686	0.696744	-4.87534	1.0862e-06	9.28538e-06	NA
2.9498	-3.39311	1.16547	-2.91136	0.00359859	0.013108	FASLG
47.418	-3.38247	0.336747	-10.0446	9.70807e-24	5.02669e-22	LINC00879
2.96918	-3.38115	1.15505	-2.92728	0.0034194	0.0125307	NA
1.72718	-3.37766	1.29088	-2.61656	0.00888219	0.0283096	NA
35.5788	-3.35623	0.419182	-8.00661	1.17912e-15	3.16727e-14	NA
2.90313	-3.35459	1.15465	-2.9053	0.00366904	0.0133051	RGS18
53.7068	-3.35402	0.28852	-11.6249	3.07921e-31	2.57813e-29	KIF1A
5.53664	-3.33681	0.869593	-3.8372	0.000124444	0.000684266	LINC01229
79.5331	-3.33549	0.238662	-13.9758	2.1907e-44	3.44831e-42	MARCKS
123.957	-3.32828	0.261736	-12.7162	4.80754e-37	5.30424e-35	CATSPERB
4.07337	-3.32769	1.01199	-3.28825	0.00100812	0.00433879	ZFR2
2.99357	-3.32445	1.20758	-2.75298	0.00590551	0.0200637	SSBL6P
15.3506	-3.30812	0.520311	-6.35796	2.04444e-10	3.03021e-09	TLX1
2.81463	-3.2964	1.15084	-2.86433	0.00417895	0.014925	NA
1.62938	-3.28711	1.30471	-2.51942	0.0117549	0.0359048	RPS17P5
138.025	-3.28632	0.198491	-16.5565	1.43682e-61	3.99114e-59	KCNJ8
410.301	-3.27835	0.14648	-22.3809	6.04117e-111	6.79229e-108	MAGEA1
1.6023	-3.26872	1.3437	-2.43262	0.01499	0.0437922	LALBA
15.3463	-3.24724	0.539844	-6.01514	1.7973e-09	2.33293e-08	ROBO1
1.61904	-3.24117	1.33942	-2.41983	0.0155276	0.0450561	H2AZP2
5.27294	-3.22468	0.872316	-3.69669	0.000218433	0.00112755	EYS
220.314	-3.21079	0.178433	-17.9944	2.15598e-72	9.60469e-70	SSX3
32.1901	-3.20457	0.365693	-8.76301	1.9011e-18	6.69954e-17	ZNF571
121.902	-3.18703	0.195705	-16.2849	1.26358e-59	3.31492e-57	ZNF607
214.675	-3.18205	0.157952	-20.1456	2.93832e-90	2.04049e-87	GLUD2
8.90903	-3.14311	0.652573	-4.81648	1.46111e-06	1.21344e-05	ZNF724
3.56689	-3.12812	1.0378	-3.01418	0.00257673	0.00980011	SEPTIN14
18.7373	-3.12227	0.461719	-6.76227	1.35845e-11	2.32423e-10	MUC15
24.4722	-3.1058	0.402303	-7.72005	1.16281e-14	2.78166e-13	ZNF527
8.1737	-3.1046	0.689832	-4.50051	6.77894e-06	4.92636e-05	ACTA2
105.472	-3.10232	0.233063	-13.3111	1.99651e-40	2.52083e-38	CAB39L
2.45096	-3.09415	1.18139	-2.61908	0.00881674	0.0281314	KCNJ16
4.7158	-3.08084	0.888278	-3.46833	0.000523699	0.00244465	NA
2.44839	-3.07763	1.18178	-2.60422	0.00920824	0.0291286	NA
4.69324	-3.07397	0.888798	-3.45858	0.00054304	0.00252545	NA
2.34125	-3.07263	1.1834	-2.59644	0.00941962	0.0296972	NA
6.07264	-3.06434	0.792582	-3.86628	0.000110507	0.000615954	FAS
29.5953	-3.06093	0.367037	-8.33958	7.45577e-17	2.24538e-15	LINC01122
18.7482	-3.05059	0.442467	-6.8945	5.40547e-12	9.70559e-11	NA
6.99298	-3.04258	0.713963	-4.26154	2.0302e-05	0.000133264	NA
3.46835	-3.03858	1.00895	-3.01163	0.00259848	0.0098638	NA
3.35655	-3.0383	1.01581	-2.991	0.00278067	0.0104695	NA
25.1273	-3.0298	0.407231	-7.44	1.00683e-13	2.169e-12	ZNF90
188.51	-3.01056	0.173982	-17.3039	4.39828e-67	1.44233e-64	DYSF
136.911	-3.00641	0.189747	-15.8443	1.5389e-56	3.6702e-54	SLC27A6
16.8744	-2.99413	0.480786	-6.22757	4.73714e-10	6.68152e-09	TOX
7.80921	-2.96371	0.667335	-4.44111	8.9497e-06	6.33617e-05	C7orf33
4.75249	-2.95718	0.908949	-3.25341	0.0011403	0.00482787	NA
12.2647	-2.94899	0.579049	-5.09282	3.52777e-07	3.29487e-06	ENTHD1
4.52318	-2.94809	0.896319	-3.28911	0.00100505	0.00432671	ZNF737
3.25402	-2.94336	1.02056	-2.88406	0.00392579	0.0141256	PERCC1
3.16366	-2.93637	1.07277	-2.7372	0.00619653	0.0208562	PLA2G2A
3.13452	-2.92951	1.08283	-2.70542	0.00682178	0.0226189	NA
7.58372	-2.92542	0.680879	-4.29653	1.73493e-05	0.00011539	ZNF730
3.40506	-2.90104	1.01928	-2.84617	0.00442484	0.0156647	RPL7P59
43.742	-2.88887	0.292687	-9.87017	5.60719e-23	2.74102e-21	SEC14L6
3.197	-2.88142	1.03345	-2.78816	0.00530079	0.0182951	RPL9P3
81.4401	-2.86681	0.230967	-12.4122	2.24447e-35	2.29412e-33	CACNA1I
22.4369	-2.86573	0.428618	-6.68596	2.29414e-11	3.83619e-10	POPDC3
4.16091	-2.86093	0.924955	-3.09305	0.0019811	0.00779987	LINC02820
55.0905	-2.85264	0.291473	-9.78697	1.28074e-22	6.12139e-21	TNS4
5.20227	-2.84464	0.810918	-3.50793	0.000451602	0.00214586	NA
6.37728	-2.83691	0.747766	-3.79385	0.00014833	0.000799228	ZNF85
47.7613	-2.83033	0.309576	-9.14261	6.0962e-20	2.45627e-18	LINC02525
2.90919	-2.82406	1.07147	-2.63567	0.00839705	0.0269965	FGF8
4.03324	-2.82007	0.902899	-3.12335	0.00178806	0.00714589	IDO1
8.03802	-2.81336	0.659153	-4.26814	1.97106e-05	0.000129671	PLSCR4
2.94423	-2.80357	1.06844	-2.624	0.00869042	0.0277959	C10orf82
206.737	-2.80144	0.179847	-15.5768	1.04583e-54	2.4209e-52	CD96
49.7255	-2.78824	0.280118	-9.95381	2.42711e-23	1.22188e-21	MRAS
4.36139	-2.77469	0.944707	-2.93709	0.00331307	0.0121864	NA
17.2689	-2.76967	0.470117	-5.89146	3.82802e-09	4.75701e-08	ZNF345
171.153	-2.74531	0.155281	-17.6796	6.02452e-70	2.37075e-67	CYB5R2
47.5719	-2.74023	0.27677	-9.90072	4.13272e-23	2.04565e-21	GPATCH2
43.0217	-2.73888	0.300745	-9.107	8.46934e-20	3.37217e-18	PAGE2B
5.98353	-2.73606	0.756226	-3.61805	0.00029683	0.00148484	ALB
16.2675	-2.7163	0.44032	-6.16891	6.87631e-10	9.51679e-09	NA
113.715	-2.71191	0.20945	-12.9478	2.41879e-38	2.77233e-36	C3orf52
4.82475	-2.71105	0.808895	-3.35155	0.000803609	0.00356186	FLACC1
11.5232	-2.71065	0.57626	-4.70388	2.55269e-06	2.0123e-05	LINC02073
3.69308	-2.70165	0.907623	-2.97662	0.00291441	0.0108953	GABRG2
27.0795	-2.70076	0.347883	-7.76343	8.26634e-15	2.01006e-13	TRPM6
63.2829	-2.69813	0.240574	-11.2154	3.42773e-29	2.59398e-27	IKZF3
4.44979	-2.68026	0.832588	-3.21919	0.00128554	0.00536649	MYL7
10.1984	-2.6655	0.551103	-4.83668	1.32028e-06	1.10386e-05	ZNF790
55.5656	-2.66058	0.266726	-9.97495	1.96203e-23	9.96248e-22	IMPA2
54.7564	-2.64935	0.277873	-9.5344	1.50761e-21	6.85863e-20	ZNF433
520.842	-2.64309	0.10871	-24.3133	1.41888e-130	2.09382e-127	SOX6
2.64148	-2.64096	1.09405	-2.41393	0.0157816	0.0456474	NA
156.328	-2.64085	0.197153	-13.3949	6.47217e-41	8.3964e-39	RHOB
3.51594	-2.63937	0.945963	-2.79014	0.00526846	0.0182048	NUDT11
3.74038	-2.63893	0.981102	-2.68976	0.00715033	0.0235298	BMP2
97.9815	-2.63843	0.190113	-13.8782	8.58387e-44	1.31606e-41	IGSF11
7.09455	-2.63016	0.659664	-3.98712	6.68797e-05	0.000393397	RETREG1
232.013	-2.62739	0.144949	-18.1264	1.97268e-73	9.31538e-71	TBX15
9.93606	-2.6205	0.609184	-4.30166	1.69522e-05	0.000112972	NA
13.9053	-2.61838	0.496596	-5.27266	1.34459e-07	1.33954e-06	NA
122.322	-2.61231	0.176061	-14.8375	8.38113e-50	1.62202e-47	GPR183
6.08876	-2.59799	0.881008	-2.94889	0.00318923	0.0117713	CD7
4.37746	-2.58423	0.850078	-3.04	0.00236581	0.00911954	RPS12P26
69.0883	-2.57739	0.218541	-11.7936	4.20933e-32	3.6674e-30	FAM95A
6.53358	-2.57453	0.767086	-3.35624	0.000790091	0.003507	FGL1
21.4999	-2.56393	0.388858	-6.59349	4.29609e-11	6.93809e-10	MIR193BHG
3.66478	-2.56195	0.918719	-2.78861	0.00529346	0.0182805	LINC01228
10.2482	-2.55355	0.542798	-4.70443	2.54574e-06	2.00876e-05	RAB37
3.51132	-2.55017	0.927813	-2.74859	0.0059853	0.020287	NA
2.52998	-2.54859	1.06477	-2.39356	0.0166858	0.0478408	RPL23AP37
1455.31	-2.54406	0.183711	-13.8482	1.30466e-43	1.97463e-41	GAL
5.23749	-2.54125	0.748443	-3.39538	0.000685324	0.0031052	PDE1A
23.3509	-2.53682	0.397185	-6.387	1.69176e-10	2.52812e-09	ZNF208
103.898	-2.53404	0.203684	-12.441	1.56443e-35	1.62007e-33	SCN2A
5.17978	-2.53309	0.760899	-3.32908	0.000871331	0.00382113	GTF2IP3
4.2413	-2.53214	0.836195	-3.02816	0.00246046	0.00942623	NA
8.25643	-2.52063	0.606164	-4.15833	3.20586e-05	0.000202173	MICU3
15.1811	-2.5146	0.43976	-5.71811	1.07714e-08	1.25097e-07	LPAR6
41.1001	-2.50879	0.283117	-8.86134	7.90602e-19	2.89859e-17	MAGEA4
17.8869	-2.50842	0.45873	-5.46819	4.54647e-08	4.89274e-07	KCNT2
16.5501	-2.49645	0.491932	-5.07479	3.87925e-07	3.59894e-06	ONECUT3
56.5797	-2.49324	0.305816	-8.15274	3.55774e-16	1.01085e-14	LRP11
37.371	-2.49008	0.286012	-8.70619	3.14273e-18	1.08643e-16	STEAP1
11.4804	-2.48658	0.511219	-4.86402	1.15026e-06	9.76938e-06	PLXDC2
4.83612	-2.47429	0.778011	-3.18027	0.00147137	0.00603866	S100A14
15.6098	-2.47332	0.429447	-5.75932	8.44544e-09	9.9454e-08	ERVH48-1
24.8906	-2.47171	0.375271	-6.58648	4.50375e-11	7.24373e-10	PGR
25.0973	-2.47151	0.353677	-6.98805	2.78723e-12	5.17776e-11	NA
21.1928	-2.471	0.37196	-6.64317	3.06998e-11	5.04773e-10	ZNF875
21.7242	-2.46468	0.390223	-6.3161	2.68253e-10	3.89288e-09	SPANXB1
4.14443	-2.46463	0.849202	-2.90229	0.00370441	0.0134128	RIPOR2
4.28061	-2.45852	0.967778	-2.54038	0.0110733	0.0340922	LCNL1
52.9059	-2.45748	0.289694	-8.48304	2.19389e-17	6.96236e-16	PTHLH
7.50523	-2.44031	0.634463	-3.84626	0.000119934	0.00066178	ERVMER34-1
10.4865	-2.44015	0.516998	-4.71985	2.36024e-06	1.87572e-05	COBL
9.0133	-2.43745	0.5819	-4.18877	2.80468e-05	0.000178735	MORC1
6.60727	-2.43192	0.667026	-3.64591	0.000266447	0.00134886	HOXC10
11.2051	-2.42505	0.497863	-4.87092	1.11079e-06	9.47847e-06	ITGA9-AS1
11.4682	-2.42501	0.513948	-4.71839	2.37717e-06	1.88727e-05	PPP1R1B
200.013	-2.42246	0.156244	-15.5043	3.2424e-54	7.29108e-52	NDN
133.584	-2.41231	0.187376	-12.8742	6.29051e-38	7.10647e-36	DEUP1
22.1469	-2.41215	0.36881	-6.54036	6.13725e-11	9.66043e-10	LINC02434
9.6593	-2.40467	0.545396	-4.40904	1.03828e-05	7.23791e-05	NA
53.8135	-2.40048	0.240096	-9.99802	1.55474e-23	7.94565e-22	LILRP1
103.442	-2.39888	0.224833	-10.6696	1.41214e-26	9.01134e-25	TENT5A
8.51952	-2.39683	0.581899	-4.11898	3.80546e-05	0.000236761	B3GAT1
9.31403	-2.38624	0.598394	-3.98774	6.67046e-05	0.000392563	LRRK2
146.744	-2.38236	0.177336	-13.4342	3.81154e-41	5.02761e-39	AKR1C3
62.5054	-2.37677	0.234084	-10.1535	3.19758e-24	1.7081e-22	RHOXF2B
15.4753	-2.37428	0.443217	-5.35693	8.46484e-08	8.68971e-07	CHDH
47.655	-2.36935	0.28572	-8.29256	1.10839e-16	3.28772e-15	LINC00624
993.362	-2.36691	0.136821	-17.2994	4.75526e-67	1.53803e-64	TC2N
5.56899	-2.36563	0.707673	-3.34282	0.000829315	0.00366205	COL3A1
1194.57	-2.36024	0.084206	-28.0294	7.12587e-173	2.10311e-169	SPARC
211.59	-2.35743	0.139631	-16.8833	5.97282e-64	1.808e-61	ZFP30
12.4892	-2.35109	0.473004	-4.97056	6.67603e-07	5.90809e-06	SOX21-AS1
9.10944	-2.3487	0.604233	-3.88708	0.000101455	0.000571028	TPD52
10.7529	-2.34804	0.512818	-4.5787	4.6787e-06	3.49806e-05	NA
3.23085	-2.34752	0.934989	-2.51074	0.0120477	0.0366504	NA
7.84283	-2.34009	0.594437	-3.93665	8.26259e-05	0.00047493	ZNF728
6.16021	-2.33276	0.670803	-3.47757	0.000505987	0.00237276	TCP1P3
35.7483	-2.3323	0.284736	-8.19109	2.58861e-16	7.47183e-15	CCDC148
7.56405	-2.31263	0.596157	-3.87924	0.000104785	0.000587808	PLA2G4A
26.8523	-2.31088	0.339653	-6.80364	1.02008e-11	1.76062e-10	CENPIP1
190.277	-2.29613	0.225159	-10.1979	2.02706e-24	1.10533e-22	ZNF680
6.03444	-2.29534	0.684988	-3.35092	0.000805428	0.00356858	NA
255.72	-2.2893	0.132259	-17.3092	4.00802e-67	1.33286e-64	SLC18A2
12.1214	-2.28913	0.490772	-4.66434	3.0961e-06	2.39757e-05	NA
522.681	-2.28302	0.142548	-16.0158	9.91827e-58	2.49128e-55	ARHGAP15
66.7887	-2.27739	0.216716	-10.5086	7.88233e-26	4.85926e-24	FAM47E
5.97838	-2.27337	0.694552	-3.27314	0.0010636	0.00454199	MAEL
3.58964	-2.27115	0.896526	-2.53328	0.0113002	0.0347045	NA
13.7866	-2.26836	0.454005	-4.99634	5.84289e-07	5.23752e-06	GCA
19.8426	-2.25601	0.37544	-6.00898	1.86698e-09	2.41541e-08	C12orf75
39.1766	-2.24407	0.285211	-7.86812	3.60022e-15	9.16e-14	ZNF563
22.9648	-2.22968	0.344171	-6.47841	9.2697e-11	1.43331e-09	GARNL3
14.8951	-2.22493	0.425817	-5.22509	1.7407e-07	1.70044e-06	ENAH
122.876	-2.22405	0.175414	-12.6789	7.74594e-37	8.42808e-35	PRKCH
515.236	-2.22281	0.108736	-20.4422	7.04906e-93	5.2011e-90	LITAF
5.007	-2.21811	0.75257	-2.94738	0.00320481	0.0118177	ZNF300P1
9.2147	-2.21797	0.531935	-4.16962	3.05108e-05	0.000193134	PCDHGA8
5.86504	-2.21169	0.674592	-3.27856	0.00104336	0.00446446	NA
4.77187	-2.20643	0.738488	-2.98776	0.00281026	0.0105674	CRISP2
44.7897	-2.20305	0.269214	-8.18327	2.76237e-16	7.93457e-15	LINC01097
39.2351	-2.20244	0.274818	-8.01418	1.10874e-15	2.99183e-14	PNMA3
10.4535	-2.19763	0.498412	-4.40927	1.03721e-05	7.2326e-05	LINC00887
4.41752	-2.19662	0.811863	-2.70565	0.00681712	0.0226066	RPS7P4
18.6824	-2.19612	0.402326	-5.45855	4.80031e-08	5.13083e-07	NA
4.63582	-2.1842	0.744369	-2.9343	0.00334305	0.0122814	PIGCP1
25.7416	-2.1795	0.330237	-6.59981	4.11697e-11	6.66707e-10	NA
5.78764	-2.17831	0.714797	-3.04745	0.00230792	0.0089244	NA
6.94019	-2.17376	0.614454	-3.53771	0.000403608	0.00194125	RTKN2
41.4947	-2.17191	0.323528	-6.7132	1.90399e-11	3.20878e-10	TERLR1
3.93779	-2.15915	0.809666	-2.66671	0.0076597	0.0249143	NA
26.1611	-2.15625	0.335326	-6.43032	1.27333e-10	1.93965e-09	HMCN1
17.711	-2.13784	0.425039	-5.02975	4.91131e-07	4.44977e-06	EPSTI1
77.5032	-2.13675	0.204134	-10.4674	1.21973e-25	7.42318e-24	NA
9.73413	-2.13172	0.549076	-3.88238	0.000103438	0.000581215	TDRD5
26.387	-2.13132	0.418211	-5.09627	3.46413e-07	3.24056e-06	NR5A2
362.093	-2.12951	0.140926	-15.1108	1.37369e-51	2.87029e-49	RYR1
103.497	-2.12669	0.199245	-10.6737	1.35088e-26	8.68641e-25	XKR8
17.5765	-2.12086	0.428725	-4.9469	7.5404e-07	6.60617e-06	NA
4.79084	-2.11767	0.735046	-2.881	0.00396416	0.0142484	MS4A4A
5.34463	-2.11677	0.695794	-3.04224	0.00234823	0.00906245	KRT18P55
231.686	-2.10975	0.147671	-14.2868	2.64357e-46	4.523e-44	ROBO2
62.1734	-2.09614	0.251885	-8.32181	8.66308e-17	2.59574e-15	ZNF626
7.31223	-2.09601	0.600299	-3.4916	0.000480132	0.00226411	NA
34.5801	-2.09546	0.304413	-6.88363	5.83471e-12	1.04056e-10	SPAG16
4.5709	-2.09101	0.759689	-2.75246	0.0059149	0.0200887	CYCSP6
34.3407	-2.09086	0.289493	-7.22248	5.10483e-13	1.01799e-11	SH3TC2
9.1523	-2.09078	0.57396	-3.64272	0.000269769	0.00136334	LINC02241
19.4871	-2.08108	0.370729	-5.61347	1.98309e-08	2.23711e-07	USP24P1
6.38503	-2.07099	0.63068	-3.28374	0.00102438	0.00439357	MESP1
4.50937	-2.06398	0.770001	-2.68049	0.00735151	0.0240778	MTATP6P2
10.0684	-2.0604	0.580916	-3.54682	0.000389911	0.00188652	INTS4P1
426.949	-2.05466	0.136238	-15.0814	2.14783e-51	4.40978e-49	PTPRR
380.51	-2.05149	0.116924	-17.5456	6.42998e-69	2.40981e-66	PPM1E
13.9057	-2.04968	0.505786	-4.05247	5.06797e-05	0.000306192	ZNF606
484.636	-2.04521	0.106557	-19.1935	4.19142e-82	2.60431e-79	CTDSPL
6.96596	-2.04517	0.608337	-3.36189	0.000774098	0.00344918	NA
10.904	-2.04513	0.47968	-4.26353	2.01226e-05	0.000132123	NA
53.9487	-2.04372	0.263364	-7.76007	8.48833e-15	2.06191e-13	XIRP1
92.9989	-2.03926	0.207437	-9.83072	8.30197e-23	4.01676e-21	NA
5.77642	-2.03737	0.649209	-3.13823	0.00169972	0.00684496	NA
28.977	-2.02719	0.30535	-6.63892	3.15998e-11	5.18127e-10	CNR1
6.14135	-2.02481	0.689773	-2.93548	0.00333034	0.0122404	SOX21
16.5726	-2.01915	0.463591	-4.35545	1.32794e-05	9.04094e-05	SIGLEC12
16.7579	-2.01017	0.389664	-5.15873	2.48636e-07	2.37674e-06	ZNF37CP
52.0435	-2.00943	0.243485	-8.25275	1.54786e-16	4.53993e-15	TTC39B
260.691	-2.00902	0.183466	-10.9503	6.61928e-28	4.58322e-26	ZNF675
13.5588	-2.00848	0.445076	-4.51267	6.40158e-06	4.67862e-05	PARP15
7.56065	-2.00334	0.571894	-3.50298	0.000460079	0.00218	VLDLR
4.28368	-1.99012	0.764212	-2.60415	0.00921026	0.0291311	PRR35
4.88889	-1.98772	0.78838	-2.52127	0.0116931	0.0357299	NA
3.58073	-1.98645	0.813621	-2.4415	0.0146266	0.042911	NA
132.559	-1.98457	0.205064	-9.67784	3.74548e-22	1.74427e-20	ZNF43
12.2815	-1.98227	0.473295	-4.18823	2.81144e-05	0.000179069	NA
9.38365	-1.97784	0.512082	-3.86235	0.000112302	0.000624676	ANKRD20A8P
18.3468	-1.97508	0.389385	-5.07232	3.92998e-07	3.64314e-06	TRDJ2
4.79327	-1.97301	0.706194	-2.79386	0.00520834	0.0180287	ZNF670-ZNF695
3.6137	-1.96859	0.829115	-2.37433	0.0175809	0.0499944	NA
5.49233	-1.96743	0.678802	-2.89839	0.00375088	0.0135561	ADAMTS9
6.55295	-1.95969	0.671821	-2.91698	0.00353439	0.0129021	NA
42.1923	-1.95743	0.262998	-7.44274	9.86159e-14	2.12835e-12	NA
320.971	-1.95649	0.151353	-12.9267	3.18112e-38	3.62848e-36	C1orf116
3.92786	-1.95617	0.81822	-2.39076	0.0168133	0.0481013	DPPA4
6.13102	-1.94964	0.679702	-2.86838	0.00412585	0.0147577	AXDND1
11.193	-1.94494	0.472285	-4.11816	3.8191e-05	0.000237484	LAMA4
13.3344	-1.9407	0.433324	-4.47864	7.51191e-06	5.41403e-05	EBLN1
13.4522	-1.93526	0.442953	-4.36899	1.24823e-05	8.54508e-05	AMBN
3.6511	-1.93317	0.810519	-2.3851	0.0170744	0.0487184	NA
7.02786	-1.92928	0.637641	-3.02565	0.00248102	0.00948806	HSP90AA3P
5.79116	-1.92767	0.695129	-2.77311	0.0055523	0.0190269	RTL8B
139.953	-1.91491	0.154266	-12.4131	2.22018e-35	2.27916e-33	PHF2P2
43.93	-1.91249	0.276714	-6.91146	4.79699e-12	8.66579e-11	NMUR1
8.32812	-1.90515	0.533035	-3.57416	0.000351359	0.00172186	ZNF582-DT
127.81	-1.90424	0.188938	-10.0787	6.86508e-24	3.57818e-22	ETS1
136.093	-1.90372	0.158875	-11.9825	4.38999e-33	3.98662e-31	TMEM108
5.18557	-1.88688	0.679691	-2.77609	0.00550164	0.0188752	NA
120.375	-1.88432	0.605019	-3.11449	0.00184264	0.00733791	CXCL8
226.629	-1.87513	0.150381	-12.4692	1.09922e-35	1.14839e-33	CYFIP2
940.797	-1.87444	0.110721	-16.9295	2.72848e-64	8.3665e-62	P2RY1
5.16585	-1.87368	0.677931	-2.76383	0.00571278	0.0195004	CABP4
8.23384	-1.87252	0.534318	-3.5045	0.000457465	0.00216935	ENTPD4-DT
5.02184	-1.87198	0.693262	-2.70025	0.00692879	0.0229254	NA
7.48969	-1.86808	0.591522	-3.15809	0.00158808	0.0064604	NA
312.147	-1.86696	0.136438	-13.6835	1.2737e-42	1.77949e-40	PTPRB
22.9108	-1.86555	0.375338	-4.97033	6.68406e-07	5.91298e-06	POU3F2
646.288	-1.85693	0.161857	-11.4727	1.80998e-30	1.46354e-28	ENPP3
14.0101	-1.85227	0.443521	-4.1763	2.96291e-05	0.000188159	NCOR1P4
7.84553	-1.83915	0.560272	-3.28261	0.00102852	0.00440972	NA
17.8273	-1.83752	0.373546	-4.91911	8.69366e-07	7.55209e-06	SERPINB9P1
5.4043	-1.83721	0.667338	-2.75304	0.00590454	0.0200637	NA
10.7474	-1.83487	0.492573	-3.72507	0.000195264	0.00102316	B4GALT6
59.9745	-1.82863	0.221721	-8.24744	1.61821e-16	4.74038e-15	ZFAND4
62.4001	-1.82214	0.217172	-8.39027	4.85024e-17	1.48533e-15	PDCD1
909.359	-1.81282	0.13096	-13.8425	1.41259e-43	2.12438e-41	MATK
87.486	-1.81046	0.189135	-9.57233	1.04522e-21	4.78267e-20	IRAK1BP1
6.72646	-1.81039	0.582191	-3.10961	0.00187332	0.00744504	NACA2
9.20765	-1.80987	0.521555	-3.47013	0.000520202	0.00243121	ZNF483
15.4521	-1.80943	0.514236	-3.51868	0.000433693	0.00207081	PPP1R3G
734.822	-1.80619	0.119699	-15.0894	1.90038e-51	3.93596e-49	PLXND1
16.1395	-1.79292	0.392937	-4.56287	5.04602e-06	3.74895e-05	PAGE2
5.21591	-1.78587	0.72156	-2.47501	0.0133231	0.0397738	NA
6.8006	-1.77526	0.606156	-2.92872	0.00340356	0.0124804	TMEM184A
24.2703	-1.76152	0.334381	-5.268	1.37921e-07	1.37056e-06	DDN-AS1
224.555	-1.75513	0.130015	-13.4995	1.57523e-41	2.08948e-39	IL1RL1
6.68487	-1.75485	0.731651	-2.39847	0.0164635	0.0473356	TDO2
5.02056	-1.7535	0.678995	-2.5825	0.00980879	0.0307658	NA
5.80573	-1.75257	0.649349	-2.69896	0.00695568	0.0230034	SMPDL3A
142.079	-1.75179	0.18423	-9.5087	1.93053e-21	8.74891e-20	SFN
4.46269	-1.74898	0.711762	-2.45725	0.0140005	0.0414315	RPLP0P5
41.5492	-1.74725	0.277926	-6.28677	3.24146e-10	4.64406e-09	SHD
108.706	-1.74204	0.187073	-9.31206	1.25374e-20	5.28607e-19	RUNX2
28.0506	-1.73829	0.29997	-5.79487	6.83731e-09	8.1492e-08	PLVAP
22.7422	-1.73455	0.329903	-5.25777	1.4581e-07	1.43926e-06	LHFPL3-AS2
10.9011	-1.73258	0.549056	-3.15556	0.00160191	0.00650435	SNORD101
5.61345	-1.7324	0.701728	-2.46876	0.013558	0.0403528	CFAP54
434.214	-1.73201	0.116795	-14.8295	9.4455e-50	1.81315e-47	LINC03021
87.787	-1.73188	0.20951	-8.26633	1.38148e-16	4.06711e-15	C1orf100
34.7071	-1.72941	0.268066	-6.45143	1.10798e-10	1.69763e-09	RND3
21.6851	-1.72884	0.348423	-4.96191	6.98036e-07	6.14746e-06	LINC01980
4.77819	-1.7243	0.707996	-2.43546	0.0148728	0.0435305	GAPDHP60
5.69588	-1.72422	0.683696	-2.5219	0.0116721	0.0356862	LINC02965
39.0224	-1.7207	0.262661	-6.55102	5.71462e-11	9.02528e-10	ZNF844
22.4983	-1.71571	0.363715	-4.71718	2.39137e-06	1.8979e-05	FAM81B
11.8386	-1.71338	0.470165	-3.64422	0.000268207	0.00135661	NA
7.45626	-1.70905	0.57122	-2.99194	0.00277214	0.0104408	PA2G4P5
6.03667	-1.70727	0.621103	-2.74878	0.00598183	0.020281	OTOG
521.497	-1.70654	0.122698	-13.9085	5.62518e-44	8.73791e-42	PAGE1
130.063	-1.70356	0.159001	-10.7141	8.73631e-27	5.68246e-25	RALGPS2
5.98653	-1.70273	0.690419	-2.46623	0.0136545	0.0406091	RPL15P7
169.472	-1.70177	0.173305	-9.81949	9.28073e-23	4.47199e-21	ZNF93
9.01445	-1.69994	0.585694	-2.90244	0.00370273	0.0134088	BCL2A1
926.232	-1.69507	0.102482	-16.5401	1.88602e-61	5.11849e-59	PTGER3
5.34293	-1.69278	0.674116	-2.51112	0.012035	0.0366183	NA
23.029	-1.68965	0.334595	-5.04983	4.42201e-07	4.0508e-06	GAL3ST2
6.21153	-1.68518	0.68136	-2.47326	0.0133888	0.0399246	NA
8.62892	-1.68474	0.514896	-3.272	0.00106789	0.00455455	SLC16A6
55.8122	-1.68402	0.297475	-5.66104	1.50456e-08	1.71697e-07	TSLP
87.9487	-1.67667	0.211627	-7.9228	2.32226e-15	5.99246e-14	GNAO1
183.972	-1.67402	0.211145	-7.9283	2.22163e-15	5.75162e-14	EIF4E3
6.97077	-1.67306	0.650804	-2.57076	0.0101476	0.0316799	NA
17.776	-1.6727	0.374021	-4.47221	7.74162e-06	5.56939e-05	SIX1
20.8528	-1.67048	0.349804	-4.77547	1.79286e-06	1.46373e-05	CPZ
61.9208	-1.66982	0.20868	-8.00182	1.22595e-15	3.2893e-14	LINC01036
13.2072	-1.6658	0.423234	-3.93587	8.28953e-05	0.000476215	CA14
212.083	-1.66555	0.179825	-9.26208	2.0048e-20	8.31906e-19	ZNF681
183.192	-1.66322	0.138513	-12.0077	3.23799e-33	2.98641e-31	TRAF5
671.12	-1.66171	0.0952118	-17.4528	3.27994e-68	1.17337e-65	DCAF4L2
7.37374	-1.6606	0.556399	-2.98455	0.00283997	0.0106588	NA
200.993	-1.65415	0.128566	-12.8662	6.97783e-38	7.84541e-36	ZNF44
6.2713	-1.65243	0.602116	-2.74437	0.0060627	0.0204934	LINC01474
13.0739	-1.65052	0.427338	-3.86233	0.00011231	0.000624676	PA2G4P4
14.137	-1.64836	0.448133	-3.67828	0.000234812	0.0012032	CD109
164.65	-1.64774	0.143097	-11.5148	1.11142e-30	9.08018e-29	SYT10
5.05493	-1.64744	0.660256	-2.49515	0.0125904	0.037932	LINC01426
22.1823	-1.6458	0.326131	-5.04643	4.50133e-07	4.11463e-06	NA
1158.24	-1.64103	0.112178	-14.6288	1.83939e-48	3.36665e-46	TET1
6.38466	-1.6357	0.624107	-2.62087	0.00877067	0.0280071	PCDHGA2
456.639	-1.63547	0.153177	-10.677	1.30357e-26	8.40947e-25	HMGN5
18.1845	-1.63353	0.38291	-4.26608	1.98935e-05	0.000130764	NA
35.2201	-1.63281	0.277423	-5.88563	3.96541e-09	4.91112e-08	TNFSF13B
16.4624	-1.62717	0.404605	-4.02163	5.77977e-05	0.00034435	PM20D2
21.0001	-1.62631	0.362151	-4.49068	7.0997e-06	5.14206e-05	GJA3
33.7318	-1.62136	0.280756	-5.77498	7.69635e-09	9.11327e-08	ZNF573
15.5273	-1.60266	0.389321	-4.11655	3.84584e-05	0.000238895	ZNF879
1869.26	-1.60011	0.0880378	-18.1753	8.10234e-74	3.90417e-71	ALDH1A1
7.06024	-1.59926	0.619066	-2.58334	0.00978498	0.030698	NA
9.82078	-1.59795	0.50138	-3.18711	0.00143703	0.00591006	LINC02307
117.645	-1.59716	0.172885	-9.23825	2.50554e-20	1.03424e-18	SSPOP
5.77526	-1.5893	0.625981	-2.53889	0.0111205	0.0342195	STIP1P3
39.0836	-1.58892	0.274279	-5.79308	6.91058e-09	8.23238e-08	IGFL2
9.22226	-1.58799	0.489642	-3.24316	0.00118214	0.0049833	HSPA8P8
1198.56	-1.58587	0.108871	-14.5666	4.584e-48	8.3256e-46	DES
103.363	-1.58487	0.245645	-6.45189	1.10465e-10	1.69472e-09	EFCAB10
43.3403	-1.58152	0.249238	-6.34545	2.21783e-10	3.27282e-09	ACTBP8
21.0132	-1.57694	0.34088	-4.62608	3.72651e-06	2.84562e-05	C10orf105
17.2475	-1.55938	0.370167	-4.21264	2.52402e-05	0.000162339	JAM3
79.5444	-1.55847	0.183308	-8.50195	1.86438e-17	5.95668e-16	FBXL2
6.47669	-1.55359	0.649828	-2.39077	0.0168129	0.0481013	EEF1A1P35
22.4656	-1.55028	0.320067	-4.8436	1.27507e-06	1.06985e-05	MAP3K21
184.551	-1.53975	0.155255	-9.91759	3.49077e-23	1.7425e-21	ZNF257
79.4989	-1.53967	0.195502	-7.87545	3.39528e-15	8.65724e-14	NKX3-2
20.5787	-1.53742	0.370458	-4.15007	3.32377e-05	0.00020905	FAM78B
93.5757	-1.53675	0.181506	-8.46671	2.52427e-17	7.95735e-16	ZNF442
128.712	-1.52759	0.147674	-10.3444	4.43887e-25	2.60712e-23	PRICKLE1
29.9434	-1.51876	0.346774	-4.37969	1.18849e-05	8.17876e-05	SNORA33
12.7392	-1.51847	0.423041	-3.58941	0.000331431	0.00163746	RPS6KA2
1376.54	-1.51528	0.17441	-8.688	3.68874e-18	1.26591e-16	TNFRSF8
158.318	-1.51442	0.168898	-8.96645	3.06228e-19	1.15686e-17	CRISP3
16	-1.50644	0.488827	-3.08175	0.00205791	0.00806996	NA
10.1774	-1.50364	0.461266	-3.25982	0.00111484	0.00473256	HSPD1P4
128.175	-1.50133	0.184882	-8.12048	4.64354e-16	1.30367e-14	CSPG5
142.01	-1.49734	0.156836	-9.54715	1.33317e-21	6.07673e-20	LDOC1
192.01	-1.49404	0.198201	-7.53797	4.77348e-14	1.07237e-12	ZNF493
3098.52	-1.48797	0.102827	-14.4706	1.85821e-47	3.32381e-45	BTNL9
20.6962	-1.48787	0.456148	-3.26182	0.00110701	0.004701	MIR126
38.8773	-1.48646	0.248267	-5.98733	2.13308e-09	2.74465e-08	GLIPR1-AS1
8.57134	-1.48235	0.500031	-2.96452	0.00303152	0.0112631	NA
9.46771	-1.48228	0.532354	-2.78439	0.00536291	0.0184714	PRDM9
9.27279	-1.48201	0.513163	-2.88799	0.00387718	0.0139613	MESP2
66.5206	-1.47951	0.201589	-7.33921	2.14855e-13	4.44215e-12	ZNF695
5789.07	-1.47545	0.122636	-12.0312	2.43646e-33	2.2738e-31	FN1
7.71562	-1.47312	0.589053	-2.50083	0.0123902	0.037472	PTMAP12
8.7657	-1.47115	0.506294	-2.90572	0.00366404	0.0132952	RPSAP12
10.2156	-1.46811	0.495978	-2.96002	0.00307617	0.0114075	MT1E
129.555	-1.46627	0.477069	-3.07349	0.00211573	0.00827336	PPFIA4
28.9724	-1.46529	0.292186	-5.0149	5.30598e-07	4.78349e-06	RGS2
22.287	-1.46302	0.349073	-4.19117	2.77523e-05	0.000177145	TMEM37
23.4534	-1.46153	0.316047	-4.62442	3.75648e-06	2.86573e-05	HBB
5.64318	-1.45667	0.6102	-2.3872	0.0169773	0.0484823	NA
29.5571	-1.45316	0.277386	-5.23876	1.61656e-07	1.58574e-06	GDF2
38.7417	-1.44913	0.251537	-5.76112	8.35568e-09	9.84461e-08	NA
16.9781	-1.44877	0.358974	-4.03586	5.44026e-05	0.000326015	PLXNC1
45.2231	-1.44791	0.246836	-5.86588	4.46752e-09	5.47393e-08	E2F6P4
14.4259	-1.4428	0.392764	-3.67345	0.000239297	0.00122449	ASB9
13.0708	-1.43789	0.427777	-3.36131	0.000775739	0.00345454	NA
293.428	-1.43748	0.112625	-12.7633	2.62726e-37	2.91231e-35	TRDC
173.906	-1.43599	0.150167	-9.56261	1.14823e-21	5.24388e-20	CNN1
40.3924	-1.4298	0.248591	-5.75161	8.83996e-09	1.03841e-07	HLA-F-AS1
65.8184	-1.42919	0.197858	-7.2233	5.07406e-13	1.01271e-11	NA
40.5044	-1.42525	0.241997	-5.88954	3.87267e-09	4.80997e-08	NA
8.48591	-1.42063	0.505589	-2.80985	0.00495652	0.017271	IMPDH1P5
15.5847	-1.42009	0.390469	-3.63688	0.000275959	0.00139134	SATB1
14.4812	-1.41758	0.402738	-3.51987	0.000431762	0.00206489	AFF2
46.6021	-1.41047	0.246167	-5.72972	1.00595e-08	1.17176e-07	CCDC137P1
6.7951	-1.40919	0.562047	-2.50725	0.0121675	0.0369264	BCLAF1P2
22.9628	-1.40919	0.325556	-4.32856	1.5009e-05	0.000101106	RGL3
360.051	-1.40775	0.141415	-9.9548	2.40317e-23	1.21242e-21	SYTL1
277.893	-1.40527	0.138608	-10.1384	3.72995e-24	1.97905e-22	SESN3
10.5877	-1.40307	0.465733	-3.0126	0.00259022	0.00983726	CGA
54.3174	-1.40269	0.221746	-6.32567	2.52136e-10	3.67935e-09	COL21A1
8.07183	-1.40171	0.519858	-2.69634	0.00701063	0.0231395	NA
116.406	-1.40056	0.160404	-8.7315	2.51326e-18	8.79118e-17	CRYAB
21.6376	-1.39696	0.326819	-4.27441	1.91644e-05	0.000126394	VGLL3
1112.42	-1.39517	0.141831	-9.8368	7.81569e-23	3.80487e-21	ODR4
33.2939	-1.3914	0.287821	-4.83426	1.33639e-06	1.11614e-05	ZNF419
6.42816	-1.39069	0.57456	-2.42044	0.0155016	0.0450085	FOXO1B
113.27	-1.38645	0.159231	-8.70714	3.11626e-18	1.0804e-16	NA
35.3046	-1.38624	0.265975	-5.2119	1.86919e-07	1.81919e-06	GSTA4
428.234	-1.37967	0.0975623	-14.1414	2.11072e-45	3.47159e-43	ZNF32
746.153	-1.37436	0.105239	-13.0594	5.62024e-39	6.56928e-37	IGF1
244.32	-1.37334	0.374285	-3.66923	0.000243284	0.00124279	PDGFB
12.6947	-1.37307	0.41532	-3.30604	0.000946239	0.00410692	ZNF534
169.988	-1.37072	0.251562	-5.44886	5.06933e-08	5.39153e-07	CRB2
432.043	-1.3696	0.126008	-10.8691	1.61748e-27	1.10377e-25	PTK7
23.6289	-1.36353	0.320551	-4.2537	2.10267e-05	0.000137791	FHL1
12.8263	-1.36259	0.420283	-3.24208	0.00118661	0.00500039	NA
384.964	-1.3607	0.129995	-10.4674	1.21985e-25	7.42318e-24	MXRA8
22.4319	-1.36052	0.32728	-4.15705	3.22377e-05	0.000203139	NPM1P39
28.1284	-1.35749	0.296598	-4.57685	4.72019e-06	3.52796e-05	EEF1A1P9
101.231	-1.3566	0.160902	-8.43123	3.42057e-17	1.06548e-15	DDX53
48.1966	-1.35344	0.227863	-5.93969	2.8556e-09	3.62298e-08	RASAL2
16.6978	-1.34941	0.384219	-3.51209	0.000444601	0.00211685	NA
112.277	-1.34622	0.191681	-7.02323	2.16799e-12	4.08201e-11	NA
49.7169	-1.34481	0.21799	-6.16913	6.8668e-10	9.50921e-09	FAM174A
12.1805	-1.34245	0.461715	-2.90752	0.00364305	0.0132394	PLPP3
14.1747	-1.33835	0.39813	-3.36159	0.000774951	0.00345233	SH3PXD2B
56.2854	-1.33761	0.215926	-6.19475	5.83761e-10	8.16539e-09	PRXL2A
23.6005	-1.32916	0.311499	-4.26699	1.98127e-05	0.000130269	NA
41.0937	-1.32865	0.239171	-5.55526	2.772e-08	3.06412e-07	CYP2S1
2436.74	-1.32722	0.121174	-10.953	6.42973e-28	4.47824e-26	YOD1
735.732	-1.32328	0.164007	-8.06844	7.12017e-16	1.95709e-14	ARHGAP22
7.74851	-1.3232	0.541163	-2.4451	0.0144811	0.0425582	P4HTM
146.156	-1.32175	0.179116	-7.37926	1.59175e-13	3.34962e-12	TBC1D32
7.38282	-1.31999	0.535954	-2.46287	0.0137829	0.04093	RPL35P5
2591.81	-1.31444	0.0936454	-14.0364	9.33665e-45	1.47951e-42	MAGI1
228.388	-1.31409	0.172749	-7.60694	2.80667e-14	6.4589e-13	TMEM52
13.5105	-1.31356	0.467597	-2.80918	0.00496679	0.0173022	EGR2
246.466	-1.31148	0.171723	-7.63718	2.22035e-14	5.14977e-13	ZNF708
7.89483	-1.31009	0.526811	-2.48684	0.0128885	0.0386916	NA
168.733	-1.30904	0.16253	-8.05417	8.00205e-16	2.18424e-14	NA
96.1109	-1.30734	0.224426	-5.82526	5.70248e-09	6.87647e-08	FJX1
14.9607	-1.3071	0.402828	-3.24481	0.0011753	0.00495802	NFATC4
138.873	-1.30443	0.261215	-4.99372	5.92278e-07	5.30109e-06	CD3G
20.364	-1.30107	0.331952	-3.91947	8.87446e-05	0.000507103	CTSV
50.2917	-1.30084	0.24672	-5.27253	1.34556e-07	1.33995e-06	GABRG1
73.1133	-1.30054	0.269067	-4.8335	1.34151e-06	1.11963e-05	PLA2G3
7.72774	-1.29841	0.534225	-2.43046	0.0150796	0.0440105	NA
11.1621	-1.29819	0.428905	-3.02674	0.00247205	0.00945864	MSNP1
9.76111	-1.2946	0.465657	-2.78015	0.00543335	0.0186762	SLC13A4
139.754	-1.29356	0.238891	-5.41487	6.13349e-08	6.42492e-07	AREG
710.746	-1.29273	0.184336	-7.01289	2.33453e-12	4.3816e-11	WNT5B
21.5068	-1.29177	0.349426	-3.69683	0.000218306	0.00112739	DIAPH2
46.5695	-1.29073	0.255957	-5.04277	4.58839e-07	4.18449e-06	HSP90AA2P
56.6584	-1.29037	0.490062	-2.63308	0.00846145	0.0271888	RPL24P4
85.4123	-1.28727	0.182052	-7.07088	1.53949e-12	2.95279e-11	PTPN6
9.55414	-1.2869	0.505487	-2.54585	0.0109011	0.0336453	PABPC1P4
9.15327	-1.28679	0.48241	-2.66741	0.00764379	0.0248763	NFAM1
293.092	-1.28057	0.111877	-11.4462	2.45804e-30	1.9607e-28	TMEM144
68.6994	-1.27934	0.209833	-6.09693	1.08123e-09	1.45607e-08	NYNRIN
20.6535	-1.2742	0.336546	-3.7861	0.000153031	0.000821184	CCNO
14.2236	-1.27142	0.419458	-3.03111	0.00243658	0.00934538	NA
154.592	-1.27139	0.1367	-9.3006	1.39661e-20	5.86751e-19	PGAP4
4280.04	-1.27073	0.103709	-12.2528	1.62298e-34	1.59005e-32	SLC6A6
345.917	-1.27071	0.10825	-11.7387	8.07463e-32	6.85791e-30	PPP1R26-AS1
4270.6	-1.26861	0.124056	-10.2261	1.51489e-24	8.37659e-23	HSPG2
123.128	-1.26727	0.152315	-8.32007	8.79131e-17	2.63082e-15	PPFIBP2
32.6097	-1.26637	0.289055	-4.38107	1.18096e-05	8.1317e-05	NA
10.2134	-1.26486	0.461341	-2.7417	0.00611215	0.0206251	ZNF677
13.2005	-1.26312	0.409381	-3.08543	0.00203257	0.00798527	RPS24P8
68.2712	-1.26278	0.228665	-5.52241	3.34384e-08	3.66874e-07	NA
23.0226	-1.25789	0.324402	-3.87757	0.000105507	0.000591574	NA
179.397	-1.2569	0.144705	-8.68595	3.75578e-18	1.28705e-16	RTKN
436.425	-1.25626	0.124643	-10.0788	6.85466e-24	3.57818e-22	DENND1B
1072.17	-1.25436	0.124119	-10.1061	5.19225e-24	2.7426e-22	ZNF467
968.111	-1.25206	0.0752447	-16.6399	3.58378e-62	1.03191e-59	RNF182
41.2071	-1.25048	0.295416	-4.23294	2.30661e-05	0.00014951	ZBED6
393.655	-1.2491	0.107471	-11.6227	3.15824e-31	2.63496e-29	BCKDHB
20.6686	-1.24844	0.349606	-3.57098	0.000355642	0.00174069	HSP90AB2P
41.6566	-1.24184	0.248086	-5.00569	5.56633e-07	5.00864e-06	NA
11.7008	-1.23794	0.45447	-2.72391	0.00645133	0.0215745	CXCR3
220.343	-1.23778	0.121145	-10.2174	1.65716e-24	9.09936e-23	ALPK1
92.08	-1.23715	0.192655	-6.42158	1.3487e-10	2.04785e-09	NA
13.0141	-1.23609	0.42521	-2.90702	0.0036489	0.0132504	MICE
44.377	-1.22587	0.23063	-5.3153	1.0648e-07	1.07441e-06	TLR5
120.339	-1.22534	0.174801	-7.00991	2.38478e-12	4.47237e-11	ALDH1L1
18.5522	-1.22468	0.343468	-3.56565	0.000362962	0.00176912	IGSF9
9.80066	-1.22015	0.455718	-2.67743	0.00741885	0.0242512	NA
39.2764	-1.21813	0.256418	-4.75057	2.02847e-06	1.63741e-05	NA
701.058	-1.20913	0.111946	-10.801	3.40413e-27	2.27691e-25	TRMT11
269.144	-1.19803	0.149175	-8.03099	9.66913e-16	2.62411e-14	ZNF253
21.6704	-1.19678	0.323227	-3.70259	0.000213409	0.00110597	CFAP221
79.8366	-1.19446	0.2185	-5.46663	4.58668e-08	4.93376e-07	USP44
24.1005	-1.19379	0.301864	-3.95472	7.66237e-05	0.000444949	TMEM170B
2496.74	-1.19324	0.114925	-10.3827	2.97134e-25	1.76716e-23	LEPR
177.242	-1.19222	0.145301	-8.20518	2.30244e-16	6.6703e-15	DGKA
22.0957	-1.19127	0.339433	-3.50958	0.000448822	0.0021348	RASSF6
351.936	-1.18603	0.121779	-9.73922	2.05131e-22	9.66734e-21	MOCS1
107.577	-1.18478	0.183381	-6.46074	1.04192e-10	1.60371e-09	GRID1
516.224	-1.17741	0.181356	-6.49226	8.45592e-11	1.31351e-09	USP45
77.2964	-1.17703	0.202857	-5.80227	6.54238e-09	7.81346e-08	GPR161
16.2801	-1.17584	0.469675	-2.50351	0.0122967	0.0372131	SGCG
22.724	-1.1749	0.311744	-3.7688	0.000164032	0.000874257	MAFTRR
654.336	-1.17396	0.108206	-10.8493	2.00889e-27	1.35908e-25	SH3PXD2A
11.786	-1.1736	0.415736	-2.82295	0.00475846	0.0166744	NA
57.909	-1.17354	0.241257	-4.86427	1.1488e-06	9.76049e-06	CA12
13.361	-1.17321	0.441585	-2.65681	0.00788838	0.0255315	SEC63P1
10.8846	-1.16836	0.482748	-2.42023	0.0155105	0.0450285	KCNMB4
25.1681	-1.16756	0.319315	-3.65645	0.000255732	0.00129823	HLA-DOB
795.353	-1.16651	0.0842852	-13.84	1.46178e-43	2.18444e-41	TBC1D4
266.95	-1.16607	0.113265	-10.295	7.41887e-25	4.22089e-23	ACAP1
10.9963	-1.16491	0.452784	-2.57278	0.0100885	0.0315193	ESPNL
9.80858	-1.16213	0.468076	-2.48279	0.013036	0.039045	NA
51.9272	-1.16047	0.236663	-4.90349	9.41484e-07	8.12478e-06	SLC22A15
29.1808	-1.15962	0.277066	-4.18538	2.84694e-05	0.000181135	PARD6G
12.2696	-1.15899	0.409188	-2.83242	0.00461966	0.0162556	PGAP1
65.1561	-1.1577	0.198263	-5.83919	5.24546e-09	6.3611e-08	SPATA20
10.7096	-1.15756	0.463136	-2.49939	0.0124406	0.0376005	NA
597.402	-1.15612	0.143556	-8.05347	8.04811e-16	2.19427e-14	MANEA
2098.56	-1.1548	0.0848627	-13.6078	3.5976e-42	4.96742e-40	SCCPDH
27.1523	-1.1543	0.300016	-3.84748	0.00011934	0.000659277	NA
393.508	-1.15382	0.166171	-6.94362	3.82189e-12	6.98441e-11	PRSS57
20.0849	-1.15373	0.323759	-3.56357	0.00036585	0.00178142	NA
29.2161	-1.15324	0.267868	-4.30526	1.66793e-05	0.00011131	COL5A2
13.2731	-1.15311	0.407394	-2.83046	0.00464809	0.0163459	HHIPL2
14132.6	-1.15187	0.124981	-9.21639	3.07274e-20	1.26395e-18	STAT5A
156.553	-1.15101	0.159728	-7.20604	5.76031e-13	1.14677e-11	HAND2
15.8168	-1.14891	0.389489	-2.9498	0.0031798	0.0117438	NA
2809.36	-1.14671	0.147244	-7.78786	6.81526e-15	1.68674e-13	SNTA1
667.653	-1.14664	0.134436	-8.52923	1.47325e-17	4.75854e-16	ASB13
3327.32	-1.14315	0.102086	-11.1979	4.17532e-29	3.12963e-27	LIN28B
33.8368	-1.1431	0.26182	-4.36597	1.26561e-05	8.654e-05	ARSG
10.7385	-1.14285	0.454148	-2.51647	0.0118537	0.0361505	MIR8089
63.6277	-1.14165	0.19614	-5.8206	5.8637e-09	7.06006e-08	LINC01132
33.3886	-1.13992	0.263413	-4.32749	1.50819e-05	0.000101481	CRYBA2
164.629	-1.13867	0.230377	-4.94266	7.70628e-07	6.74649e-06	BSN
105.721	-1.13683	0.168641	-6.74111	1.57179e-11	2.67373e-10	PTH2R
10.5018	-1.13444	0.437391	-2.59365	0.00949632	0.0298957	ZNF876P
22.0046	-1.1322	0.324837	-3.48545	0.000491308	0.00231173	TTC41P
1095.35	-1.13213	0.124251	-9.11168	8.11194e-20	3.24079e-18	POLR3G
86.26	-1.12748	0.191938	-5.87419	4.2491e-09	5.22257e-08	MEF2C-AS1
12.5265	-1.12636	0.422094	-2.66851	0.00761891	0.0248022	TPT1P9
292.612	-1.12603	0.153165	-7.35171	1.95686e-13	4.0672e-12	CCDC112
197.815	-1.12524	0.135946	-8.27715	1.26158e-16	3.71875e-15	NEK3
11.9067	-1.12296	0.430171	-2.6105	0.00904112	0.0287018	ADCY10
12.0143	-1.11885	0.416117	-2.68878	0.00717145	0.0235862	PREX2
27.9884	-1.11727	0.29787	-3.75086	0.000176231	0.000932538	EEF1A1P12
159.855	-1.11722	0.132187	-8.45184	2.86748e-17	8.97933e-16	TPK1
31.8014	-1.11654	0.263371	-4.23941	2.24103e-05	0.000146007	COX7B2
30.0329	-1.1157	0.270828	-4.11959	3.79554e-05	0.000236206	ADAM22
781.052	-1.11439	0.0983882	-11.3265	9.70088e-30	7.58436e-28	XYLB
11.8709	-1.11387	0.408881	-2.72418	0.00644614	0.0215672	NA
507.361	-1.11294	0.126893	-8.77072	1.77525e-18	6.30308e-17	FAM135A
55.8757	-1.11251	0.244441	-4.55126	5.33252e-06	3.94814e-05	GABBR2
21.5316	-1.11203	0.309897	-3.58838	0.000332745	0.00164154	LINC03000
49.4182	-1.11086	0.262435	-4.23291	2.30683e-05	0.00014951	PBX4
26.5486	-1.10991	0.295405	-3.75725	0.000171792	0.000910886	NA
11.2849	-1.10857	0.430889	-2.57275	0.0100895	0.0315193	NA
21.3092	-1.10577	0.365692	-3.02377	0.0024965	0.0095411	MS4A2
185.258	-1.10562	0.15021	-7.36048	1.83256e-13	3.81894e-12	KLHL6
1090.29	-1.10542	0.139094	-7.9473	1.90616e-15	4.97307e-14	ME1
20.4149	-1.10219	0.329536	-3.34468	0.00082378	0.00364101	TMEM183BP
148.677	-1.10012	0.14237	-7.72716	1.09976e-14	2.63887e-13	PAK1
983.195	-1.0979	0.0899349	-12.2077	2.82661e-34	2.75781e-32	MAP7D3
6895.67	-1.09744	0.0920045	-11.9281	8.44777e-33	7.61298e-31	LBR
12.6438	-1.0964	0.406277	-2.69864	0.00696234	0.0230171	FAM86B2
158.225	-1.09252	0.163739	-6.67229	2.51837e-11	4.18446e-10	LRCH2
468.247	-1.09201	0.12395	-8.81008	1.25057e-18	4.50796e-17	MEX3A
19.7426	-1.09139	0.327169	-3.33587	0.000850325	0.00373944	MTTP
902.182	-1.0913	0.139701	-7.81168	5.64295e-15	1.4099e-13	FER
13.5253	-1.08952	0.385415	-2.82689	0.0047003	0.0165	FGD4
93.5795	-1.08855	0.19819	-5.49244	3.96424e-08	4.29948e-07	KIF7
13.614	-1.08808	0.424393	-2.56384	0.010352	0.0321987	SLC24A2
27.0329	-1.08723	0.281907	-3.85671	0.000114925	0.000636971	STK39
1166.09	-1.08534	0.132166	-8.21195	2.1763e-16	6.31259e-15	CEP57L1
57.115	-1.08466	0.202091	-5.36717	7.99812e-08	8.23924e-07	ELOVL2
968.795	-1.07879	0.116409	-9.2672	1.91093e-20	7.95751e-19	MYO1F
11.1496	-1.07749	0.43178	-2.49547	0.012579	0.0379025	HNRNPKP2
221.006	-1.0774	0.139526	-7.72187	1.14633e-14	2.74503e-13	AKR1B1
92.206	-1.07669	0.183919	-5.85417	4.79411e-09	5.84376e-08	DGAT2
200.032	-1.07536	0.124408	-8.64382	5.43641e-18	1.81812e-16	TIMP3
25.9111	-1.07425	0.330552	-3.24988	0.00115453	0.00487976	NA
95.876	-1.0738	0.16566	-6.48193	9.05538e-11	1.40109e-09	ZIC5
87.3732	-1.07309	0.263351	-4.07474	4.6066e-05	0.000280833	NA
15.6687	-1.07219	0.362588	-2.95705	0.00310602	0.0115019	NUP107-DT
265.334	-1.07125	0.176064	-6.08443	1.16906e-09	1.56389e-08	NA
35.9205	-1.07033	0.287417	-3.72396	0.000196118	0.00102696	P2RX7
11.1072	-1.06972	0.447559	-2.39012	0.0168428	0.0481797	SMIM10L2B
21.8692	-1.06894	0.330567	-3.23365	0.00122217	0.00513281	ZNF354A
63.8205	-1.06886	0.195698	-5.4618	4.71329e-08	5.04468e-07	ZNF350
587.61	-1.06778	0.125171	-8.53058	1.45621e-17	4.70995e-16	BLTP3B
18.8595	-1.0677	0.373145	-2.86135	0.00421845	0.0150547	SNRPEP2
11.0643	-1.06641	0.433971	-2.45734	0.0139971	0.0414315	FRG2FP
19.5504	-1.06347	0.376195	-2.82692	0.00469982	0.0165	EEF1A1P4
441.178	-1.06329	0.112515	-9.45024	3.38069e-21	1.49478e-19	TAF1A
30.6909	-1.05827	0.267451	-3.95688	7.59359e-05	0.00044128	OXTR
1882.37	-1.0564	0.095664	-11.0428	2.37447e-28	1.68866e-26	ADK
304.724	-1.05596	0.147247	-7.17137	7.42534e-13	1.46344e-11	IPMK
857.16	-1.05594	0.128342	-8.22752	1.91124e-16	5.56427e-15	UTRN
990.155	-1.05511	0.135555	-7.78361	7.04832e-15	1.74259e-13	EEA1
31.7541	-1.05297	0.266297	-3.95413	7.68138e-05	0.000445943	LINC00960
76.4051	-1.05041	0.210871	-4.98126	6.31717e-07	5.62424e-06	HSP90AB3P
32.1252	-1.05029	0.285775	-3.67521	0.000237651	0.00121685	NA
126.11	-1.04941	0.140181	-7.48611	7.09468e-14	1.56262e-12	NA
987.116	-1.0494	0.0876152	-11.9774	4.66655e-33	4.22153e-31	FGF2
884.388	-1.0481	0.0982239	-10.6705	1.39835e-26	8.94756e-25	B3GALNT2
18.1102	-1.04722	0.348997	-3.00064	0.00269409	0.0101727	VDAC1P1
23.1718	-1.04621	0.339742	-3.07942	0.00207404	0.00812511	DYNC1I1
461.133	-1.04605	0.165768	-6.31032	2.78468e-10	4.0283e-09	ZBTB41
12.0286	-1.04421	0.414061	-2.52189	0.0116727	0.0356862	NA
2066.59	-1.0421	0.116303	-8.96021	3.24057e-19	1.2203e-17	LMO2
402.138	-1.03941	0.101524	-10.2381	1.33884e-24	7.47315e-23	SOX5
13.9927	-1.03604	0.380223	-2.72482	0.00643356	0.0215465	CADPS2
1927.59	-1.03556	0.112434	-9.21039	3.2495e-20	1.33201e-18	UTP20
970.843	-1.03517	0.0780285	-13.2666	3.61791e-40	4.47239e-38	SOSTDC1
184.055	-1.03482	0.145633	-7.10568	1.19735e-12	2.32106e-11	NA
26.3906	-1.03355	0.300896	-3.43491	0.00059275	0.00272709	NUAK2
12.8275	-1.03348	0.418715	-2.46822	0.0135786	0.040409	LINC01145
165.707	-1.03323	0.162708	-6.35023	2.14995e-10	3.17663e-09	SLC35A1
81.0369	-1.03206	0.175176	-5.89156	3.82577e-09	4.75673e-08	VIL1
119.448	-1.0308	0.190985	-5.39729	6.76535e-08	7.03067e-07	DDN
117.644	-1.02988	0.160214	-6.42818	1.29145e-10	1.96598e-09	LINC00641
98.2171	-1.02977	0.156916	-6.56255	5.28941e-11	8.39302e-10	NA
588.907	-1.02967	0.118198	-8.71136	3.00238e-18	1.04249e-16	ZFHX4
16.543	-1.02805	0.350619	-2.9321	0.0033668	0.0123591	RN7SKP269
26.6484	-1.02739	0.30157	-3.4068	0.000657288	0.00299137	BSPRY
30.7753	-1.02532	0.281518	-3.6421	0.000270423	0.00136605	CD200R1
2026.44	-1.01882	0.0902545	-11.2883	1.49899e-29	1.1417e-27	DESI2
44.5884	-1.01833	0.228826	-4.45022	8.5781e-06	6.11182e-05	RPL32P18
96.347	-1.01758	0.177128	-5.74489	9.19788e-09	1.0767e-07	GOLGA2P5
14.8438	-1.01687	0.410325	-2.47821	0.0132042	0.039449	CDHR1
676.406	-1.01654	0.128987	-7.88093	3.2496e-15	8.30612e-14	ZNF714
4372.5	-1.01551	0.0735734	-13.8026	2.45729e-43	3.55946e-41	PKP4
108.027	-1.01406	0.161032	-6.29722	3.03028e-10	4.35471e-09	STARD5
2957.94	-1.01361	0.123145	-8.23103	1.85611e-16	5.41044e-15	FAM178B
571.198	-1.01337	0.111574	-9.08254	1.06072e-19	4.2021e-18	HSD17B7
428.039	-1.01319	0.163764	-6.18688	6.13682e-10	8.52834e-09	WSCD2
143.711	-1.01315	0.167228	-6.05851	1.37392e-09	1.81633e-08	FBXO27
72.1718	-1.00949	0.26995	-3.73955	0.000184353	0.000971954	LINC00173
67.2939	-1.00885	0.216186	-4.66659	3.06242e-06	2.37305e-05	YBX1P10
43.4945	-1.00802	0.266674	-3.77999	0.000156836	0.000839126	SPAG17
22.1751	-1.00764	0.305818	-3.29489	0.00098461	0.00425391	LYPD3
96.2869	-1.00654	0.16307	-6.17242	6.72531e-10	9.32421e-09	FAM86B3P
1497.11	-1.00477	0.129833	-7.73893	1.00254e-14	2.42283e-13	CARD11
23.9859	-1.00347	0.304544	-3.295	0.000984213	0.00425297	ZNF385D
1039.74	-1.00295	0.105729	-9.48604	2.39982e-21	1.08134e-19	CERCAM
1817.17	-1.00295	0.0938139	-10.6908	1.12398e-26	7.29074e-25	EPCAM
53.1608	-1.00108	0.220144	-4.54737	5.43201e-06	4.01676e-05	UNC13A
8993.16	-1.00081	0.0801449	-12.4876	8.72824e-36	9.15922e-34	TOMM20
155.928	-0.999667	0.135153	-7.39655	1.3977e-13	2.95445e-12	TESPA1
300.888	-0.999475	0.115888	-8.62449	6.43816e-18	2.132e-16	ZNF485
163.069	-0.998192	0.148261	-6.73266	1.66589e-11	2.83178e-10	ANPEP
40.0096	-0.997116	0.242843	-4.10601	4.02543e-05	0.000248743	NA
20.2029	-0.996677	0.324512	-3.07131	0.00213121	0.00832559	EIF4BP7
219.05	-0.996557	0.116639	-8.54397	1.29692e-17	4.20626e-16	GPR63
16.2595	-0.996283	0.36933	-2.69754	0.00698538	0.0230674	MIR4280HG
42.169	-0.993783	0.236369	-4.20437	2.61812e-05	0.00016798	LINC02416
146.285	-0.991964	0.152056	-6.52366	6.86144e-11	1.07573e-09	BCL2
2133.55	-0.990263	0.349799	-2.83095	0.00464101	0.0163234	P4HA1
1410.66	-0.989873	0.122087	-8.10794	5.14841e-16	1.43517e-14	ATP7B
1279.69	-0.989868	0.127715	-7.75059	9.14691e-15	2.21733e-13	RAB8B
2517.98	-0.988728	0.0662094	-14.9334	1.99938e-50	4.00062e-48	HK2
29.594	-0.988458	0.271357	-3.64265	0.000269845	0.00136343	HSPA8P1
18.4003	-0.988123	0.338252	-2.92127	0.00348613	0.0127555	PINLYP
410.191	-0.988122	0.168628	-5.85977	4.6351e-09	5.66457e-08	SELENOP
41.8958	-0.985573	0.229412	-4.29609	1.73836e-05	0.000115586	MAP4K1
14.6575	-0.98349	0.380848	-2.58237	0.00981252	0.0307721	GALNTL6
1085.85	-0.983266	0.120284	-8.17457	2.96931e-16	8.4877e-15	PFKFB2
107.857	-0.981852	0.167804	-5.85119	4.88065e-09	5.94311e-08	EFHD1
96.8702	-0.97919	0.178904	-5.47326	4.41842e-08	4.7658e-07	NA
74.8303	-0.978347	0.177949	-5.4979	3.84333e-08	4.1818e-07	CCN1
12.7334	-0.97819	0.408692	-2.39347	0.0166899	0.0478467	HSPA8P5
664.537	-0.977832	0.102722	-9.51924	1.74445e-21	7.9208e-20	FAM241A
1488.64	-0.976785	0.0948514	-10.2981	7.19037e-25	4.12068e-23	ZNF281
1169.45	-0.97626	0.155249	-6.28834	3.20888e-10	4.60018e-09	LINC01088
587.424	-0.975145	0.0958595	-10.1726	2.62668e-24	1.41272e-22	SLC6A19
66.963	-0.974931	0.182516	-5.34163	9.2115e-08	9.37873e-07	NA
1673.37	-0.974465	0.109939	-8.86369	7.74061e-19	2.84546e-17	NAV1
240.353	-0.972723	0.129684	-7.50072	6.34664e-14	1.4097e-12	ZNF391
13.7959	-0.971202	0.395981	-2.45265	0.0141809	0.0418742	CD4
3454.09	-0.971176	0.11618	-8.35922	6.31355e-17	1.91115e-15	MDN1
1603.35	-0.969859	0.1161	-8.35364	6.61908e-17	1.9985e-15	PDE3B
837.993	-0.969016	0.119705	-8.09506	5.72353e-16	1.58799e-14	ADAT2
124.681	-0.967741	0.171084	-5.65652	1.54476e-08	1.7603e-07	NA
217.875	-0.967713	0.163352	-5.9241	3.14017e-09	3.95849e-08	PYDC2-AS1
34.9864	-0.967506	0.250844	-3.857	0.000114786	0.00063635	SEPTIN4
51.2126	-0.966991	0.334344	-2.8922	0.00382552	0.0138047	ANGPTL4
118.91	-0.966933	0.155413	-6.22172	4.91742e-10	6.91926e-09	ELMO1
291.32	-0.966764	0.187519	-5.15556	2.52877e-07	2.41435e-06	KPNA5
1159.5	-0.966393	0.0878887	-10.9956	4.01019e-28	2.80963e-26	ZFPM2
96.7428	-0.965845	0.163295	-5.91472	3.32434e-09	4.16398e-08	BEND6
79.4784	-0.964881	0.184611	-5.22657	1.72686e-07	1.68762e-06	IFIH1
2247.84	-0.961697	0.163789	-5.87155	4.31743e-09	5.30103e-08	ARHGAP18
24.9921	-0.960871	0.288479	-3.33081	0.000865924	0.00380025	FAM86B1
772.017	-0.9607	0.116714	-8.23123	1.85298e-16	5.408e-15	LIN9
4819.51	-0.959646	0.19708	-4.86933	1.11977e-06	9.53786e-06	EGFL7
3008.62	-0.95675	0.11529	-8.29866	1.05291e-16	3.13497e-15	SEC63
398.412	-0.956355	0.114228	-8.37231	5.64976e-17	1.72125e-15	PDE4DIPP2
246.54	-0.955601	0.13288	-7.19145	6.4109e-13	1.27414e-11	FAM72A
501.933	-0.955322	0.158513	-6.02677	1.67274e-09	2.18325e-08	DNAJC12
530.935	-0.955282	0.16135	-5.92057	3.20835e-09	4.03249e-08	DLEU2
4040.77	-0.954197	0.0729542	-13.0794	4.31897e-39	5.17641e-37	SPTA1
1304.62	-0.953791	0.0865997	-11.0138	3.27899e-28	2.31105e-26	CISD1
478.066	-0.953603	0.124149	-7.68111	1.57718e-14	3.71644e-13	CEP83
70.3737	-0.950422	0.3068	-3.09786	0.00194926	0.0076899	RPL7P1
2522.53	-0.949241	0.159968	-5.93394	2.9575e-09	3.74421e-08	CD320
41.2454	-0.948908	0.276219	-3.43535	0.0005918	0.00272431	CITED1
2412.03	-0.948817	0.0968553	-9.79624	1.1686e-22	5.60809e-21	ASCC3
16.9423	-0.945505	0.368199	-2.56792	0.010231	0.031891	HLA-DPA1
1864.99	-0.945051	0.105366	-8.96918	2.9872e-19	1.1303e-17	CMTM6
12.8033	-0.944949	0.389307	-2.42726	0.0152133	0.0443093	PCDHGA1
526.489	-0.944343	0.104993	-8.99438	2.37578e-19	9.10625e-18	NFIA
832.895	-0.944099	0.109662	-8.60916	7.35971e-18	2.42357e-16	HES1
3348.86	-0.940413	0.0933807	-10.0707	7.44174e-24	3.8702e-22	HDDC2
34.4224	-0.939086	0.254277	-3.69316	0.000221488	0.00114058	AHCTF1P1
819.695	-0.938463	0.100475	-9.34026	9.60991e-21	4.09566e-19	FLVCR1
70.1749	-0.938161	0.194072	-4.83408	1.33764e-06	1.1168e-05	FAM86C2P
199.052	-0.937001	0.137216	-6.82867	8.57029e-12	1.49559e-10	TBC1D12
2133.9	-0.93518	0.0664665	-14.0699	5.81162e-45	9.33457e-43	TMEM183A
684.029	-0.932444	0.106458	-8.75882	1.9731e-18	6.93258e-17	HSF2
1964.67	-0.931582	0.103448	-9.00533	2.15023e-19	8.30918e-18	ECHDC1
27.3619	-0.929857	0.301722	-3.08183	0.00205732	0.00806996	RBMS2
94.9802	-0.925082	0.183334	-5.04588	4.51439e-07	4.12497e-06	CYP27B1
25.2415	-0.924618	0.316695	-2.91958	0.00350499	0.0128145	NPC1L1
1391.62	-0.924173	0.206424	-4.47706	7.56772e-06	5.45093e-05	ARRDC3
1215.09	-0.922875	0.130484	-7.07272	1.5192e-12	2.91625e-11	SACS
1280.24	-0.921428	0.102831	-8.96061	3.22876e-19	1.2178e-17	MUC1
650.275	-0.920825	0.169223	-5.4415	5.28344e-08	5.59946e-07	VAMP4
16.3088	-0.919787	0.370066	-2.48546	0.0129383	0.0388164	LINC01630
181.553	-0.918689	0.171337	-5.3619	8.23524e-08	8.46505e-07	RARG
659.103	-0.917724	0.0841937	-10.9002	1.15058e-27	7.92021e-26	TAF4B
233.054	-0.916663	0.149667	-6.12468	9.08636e-10	1.23511e-08	IMPACT
9584.86	-0.91611	0.0731011	-12.5321	4.98285e-36	5.29956e-34	TPR
162.695	-0.916106	0.163911	-5.58905	2.28316e-08	2.54763e-07	SDHAF4
285.631	-0.914794	0.119322	-7.66657	1.76652e-14	4.15018e-13	CYP4V2
3140.62	-0.913658	0.11479	-7.95939	1.72894e-15	4.53577e-14	PLCD1
54.3618	-0.912823	0.228549	-3.994	6.49684e-05	0.000383109	DISP1
242.816	-0.912604	0.120793	-7.55508	4.18607e-14	9.45813e-13	FAM124B
2071.25	-0.912438	0.102099	-8.93678	4.00657e-19	1.50157e-17	TSEN15
80.0991	-0.912171	0.175591	-5.19487	2.0486e-07	1.98317e-06	ZNF443
711.782	-0.909916	0.0896801	-10.1462	3.44365e-24	1.83126e-22	SLC19A2
56.5194	-0.909865	0.214173	-4.24827	2.15425e-05	0.000140911	ADAMTS10
25.0678	-0.908666	0.300185	-3.02702	0.00246979	0.00945539	NA
2055.23	-0.908637	0.121643	-7.46969	8.03833e-14	1.75572e-12	MRPL42
1292.53	-0.908234	0.087266	-10.4077	2.28793e-25	1.37807e-23	TPD52L1
103.607	-0.90817	0.162412	-5.59177	2.24773e-08	2.51226e-07	LMO7
155.866	-0.908023	0.191902	-4.73169	2.22655e-06	1.7801e-05	FAM241B
1887.26	-0.906571	0.181584	-4.99257	5.95823e-07	5.32878e-06	NEFH
2520.92	-0.905014	0.109769	-8.24472	1.65546e-16	4.84351e-15	RPF2
1603.39	-0.904087	0.110586	-8.1754	2.9489e-16	8.43959e-15	CEP170
56.6274	-0.902296	0.213279	-4.23059	2.33083e-05	0.000150858	NA
3602.65	-0.900875	0.0876414	-10.2791	8.75419e-25	4.93306e-23	IVNS1ABP
99.3319	-0.900159	0.186289	-4.83206	1.35131e-06	1.12661e-05	CECR2
2963.94	-0.899453	0.130852	-6.87381	6.25074e-12	1.11051e-10	SAMSN1
2804.21	-0.898134	0.136942	-6.55849	5.43541e-11	8.60157e-10	BAP1
41.2477	-0.897766	0.238405	-3.76571	0.000166074	0.000883545	EEF1A1P11
305.042	-0.896924	0.144956	-6.18756	6.11033e-10	8.49652e-09	ZNF711
6063.47	-0.896477	0.093466	-9.59147	8.68352e-22	3.98884e-20	HEATR1
15.7674	-0.894855	0.35828	-2.49764	0.0125022	0.0377384	NA
5488.27	-0.892993	0.101207	-8.82339	1.11042e-18	4.02736e-17	HMGCR
20.3126	-0.891981	0.321018	-2.7786	0.00545931	0.0187545	STYK1
60.8822	-0.891639	0.230466	-3.86884	0.000109352	0.000610815	NA
1297.95	-0.891391	0.0814439	-10.9448	7.03386e-28	4.85604e-26	CENPL
4223.1	-0.88966	0.098915	-8.99419	2.37975e-19	9.10669e-18	UCHL5
878.77	-0.888849	0.126193	-7.04355	1.87405e-12	3.55694e-11	C8orf88
128.932	-0.887002	0.281081	-3.15568	0.00160122	0.00650266	TMEM45A
63.3269	-0.886772	0.221703	-3.99982	6.33902e-05	0.000374645	PKD1P6-NPIPP1
45.4343	-0.886081	0.238957	-3.70812	0.000208803	0.00108496	EIF4BP3
206.28	-0.885646	0.134292	-6.59491	4.25508e-11	6.87658e-10	IL15RA
32.2285	-0.884196	0.259733	-3.40426	0.000663443	0.00301473	PTMAP9
339.779	-0.884044	0.144338	-6.12483	9.07809e-10	1.23469e-08	TUBE1
1497.55	-0.882728	0.0989812	-8.91813	4.74206e-19	1.76601e-17	DNA2
41.3947	-0.882604	0.239003	-3.69286	0.000221743	0.0011413	NA
993.749	-0.882178	0.0928687	-9.49919	2.11521e-21	9.54919e-20	ATF1
1907.78	-0.881982	0.0873313	-10.0993	5.56525e-24	2.92653e-22	HSPA4L
893.184	-0.881211	0.0773093	-11.3985	4.25286e-30	3.35834e-28	SLC41A1
1530.45	-0.88	0.0925839	-9.50489	2.00253e-21	9.05782e-20	ANK3
54.048	-0.878355	0.233464	-3.76227	0.000168377	0.000894492	PKD2
47.8406	-0.87804	0.214269	-4.09783	4.17042e-05	0.000257029	SP8
1965.48	-0.877198	0.133513	-6.57013	5.02701e-11	8.00896e-10	CCNC
3653.18	-0.877177	0.0852876	-10.2849	8.23995e-25	4.66555e-23	DSG2
2953.34	-0.877134	0.0739288	-11.8646	1.80803e-32	1.59886e-30	MAP3K7
120.176	-0.876159	0.166876	-5.25035	1.51808e-07	1.49347e-06	NA
16.5119	-0.875522	0.367288	-2.38375	0.0171373	0.0488632	NA
40.3744	-0.875219	0.297378	-2.94312	0.00324924	0.0119703	NA
24.9085	-0.874164	0.29927	-2.92099	0.00348926	0.0127649	COX6B2
4127.05	-0.871558	0.0787674	-11.065	1.85561e-28	1.32766e-26	MPC2
147.83	-0.871315	0.170137	-5.12125	3.0352e-07	2.86686e-06	GAS2L3
1154.54	-0.871315	0.133674	-6.51821	7.11524e-11	1.11478e-09	CCDC59
35.4308	-0.870641	0.276707	-3.14643	0.00165275	0.00667859	ICOSLG
3533.78	-0.870085	0.0989803	-8.79048	1.48921e-18	5.32755e-17	AHCTF1
2789.87	-0.869456	0.0767854	-11.3232	1.00736e-29	7.82392e-28	MPZL1
430.297	-0.869396	0.179889	-4.83297	1.34512e-06	1.12225e-05	AMER1
1459.71	-0.869357	0.102353	-8.49375	2.0007e-17	6.38358e-16	NDUFAF4
65.7087	-0.868889	0.188523	-4.60892	4.04775e-06	3.06017e-05	EEF1A1P13
33.7761	-0.86795	0.248956	-3.48636	0.000489642	0.00230435	PARLP2
252.604	-0.867937	0.13912	-6.23876	4.41041e-10	6.23184e-09	HNRNPCP4
67.5335	-0.867068	0.214769	-4.03721	5.409e-05	0.000324632	ACSS1
164.019	-0.866837	0.13501	-6.42052	1.35813e-10	2.06085e-09	NA
922.909	-0.86675	0.141074	-6.14394	8.04982e-10	1.10182e-08	ZDHHC17
90.4078	-0.866639	0.24974	-3.47017	0.000520133	0.00243121	KCNC4
1365.89	-0.866053	0.0847379	-10.2204	1.60712e-24	8.84514e-23	MMAB
655.005	-0.865676	0.0933934	-9.26913	1.87673e-20	7.8289e-19	EBPL
46.0407	-0.864395	0.233	-3.70985	0.000207382	0.00107859	PAIP2B
92.5314	-0.863621	0.158259	-5.45701	4.84217e-08	5.17324e-07	MERTK
887.624	-0.862821	0.173186	-4.98203	6.29193e-07	5.60388e-06	GGPS1
100.13	-0.861916	0.200504	-4.29875	1.71768e-05	0.000114371	WNK2
124.354	-0.861411	0.146984	-5.86059	4.61214e-09	5.63942e-08	PRR16
2237.11	-0.859138	0.130804	-6.56814	5.09473e-11	8.11138e-10	JMJD1C
676.518	-0.858702	0.125941	-6.81827	9.21414e-12	1.59967e-10	ZBTB24
1326.21	-0.858534	0.0765567	-11.2144	3.46722e-29	2.61548e-27	QRSL1
74.5117	-0.857356	0.23838	-3.59659	0.000322422	0.00159629	NA
498.077	-0.857048	0.121332	-7.06366	1.62168e-12	3.10036e-11	TMPO-AS1
82.6165	-0.856894	0.218519	-3.92137	8.80464e-05	0.000503601	NXPH4
6199.01	-0.856737	0.074815	-11.4514	2.31344e-30	1.85791e-28	IARS2
8182.15	-0.856731	0.0714945	-11.9832	4.35324e-33	3.9685e-31	CTSC
1903.43	-0.856728	0.0934984	-9.16302	5.04631e-20	2.04371e-18	ITM2A
220.423	-0.856462	0.178786	-4.79045	1.66411e-06	1.36666e-05	FMNL1-DT
970.498	-0.854641	0.161818	-5.28149	1.28136e-07	1.27871e-06	DNAH14
510.083	-0.854377	0.140168	-6.09537	1.09185e-09	1.46725e-08	KIAA0930
21.0768	-0.854023	0.318214	-2.6838	0.00727914	0.0238859	NA
1553.18	-0.853648	0.149773	-5.69963	1.20069e-08	1.3856e-07	TSNAX
6270.41	-0.853515	0.0694078	-12.2971	9.38716e-35	9.35191e-33	MYB
26.7032	-0.853355	0.281972	-3.02638	0.00247499	0.00946806	CACYBPP2
8068.69	-0.852878	0.0910932	-9.3627	7.77273e-21	3.34284e-19	PPA1
18312.5	-0.852825	0.0795106	-10.7259	7.69093e-27	5.01631e-25	DDX21
17.3811	-0.851818	0.353253	-2.41136	0.0158933	0.0459086	EXOC1L
271.503	-0.851586	0.168186	-5.06337	4.11906e-07	3.802e-06	METTL18
36.0315	-0.850647	0.288277	-2.9508	0.00316956	0.0117165	GJC2
596.032	-0.849962	0.134819	-6.30449	2.89144e-10	4.16533e-09	LRRC20
1209.59	-0.849488	0.0933256	-9.10242	8.83436e-20	3.51159e-18	LRP8
5964.51	-0.848978	0.0823014	-10.3155	5.99833e-25	3.47977e-23	BCOR
1534.5	-0.848901	0.100705	-8.42961	3.46809e-17	1.07885e-15	CAV2
3256.04	-0.848862	0.0677594	-12.5276	5.27489e-36	5.58499e-34	SGMS1
22.093	-0.848757	0.305474	-2.7785	0.0054611	0.0187579	SIAH1P1
2900.01	-0.848198	0.0741494	-11.4391	2.6679e-30	2.12094e-28	PHF10
11287.5	-0.848026	0.0980082	-8.65261	5.03362e-18	1.6906e-16	NUCKS1
97.5381	-0.847492	0.179532	-4.72055	2.35208e-06	1.86987e-05	GAGE2A
904.027	-0.847467	0.10364	-8.17702	2.90943e-16	8.3367e-15	GIHCG
248.693	-0.846227	0.113494	-7.45615	8.9086e-14	1.93328e-12	CEP41
246.219	-0.844916	0.117708	-7.17804	7.0716e-13	1.39956e-11	SIX4
57.0637	-0.84417	0.199578	-4.22978	2.33917e-05	0.000151274	NA
66.9498	-0.842962	0.211158	-3.99209	6.54947e-05	0.00038602	PTMAP5
1310.06	-0.842911	0.121249	-6.95189	3.60428e-12	6.62262e-11	ITPR1
113.407	-0.842719	0.154094	-5.46886	4.52933e-08	4.87652e-07	C6orf52
2614.48	-0.841117	0.113268	-7.42592	1.11996e-13	2.39524e-12	SYNCRIP
46.4789	-0.839746	0.229158	-3.66448	0.000247839	0.00126251	PTMAP2
522.034	-0.839646	0.105969	-7.9235	2.3092e-15	5.96525e-14	DYRK2
1293.38	-0.838954	0.131231	-6.39293	1.62734e-10	2.43801e-09	NCK2
659.209	-0.838604	0.179923	-4.66089	3.14843e-06	2.43331e-05	DCHS2
367.386	-0.837815	0.103726	-8.0772	6.62705e-16	1.82794e-14	ZNF124
33.4443	-0.837008	0.316682	-2.64305	0.00821625	0.0264838	NA
145.946	-0.836589	0.133874	-6.24909	4.12859e-10	5.85115e-09	ZNF718
3985.85	-0.835886	0.0951608	-8.78394	1.5785e-18	5.63841e-17	TSPAN14
54.6109	-0.83557	0.212511	-3.93189	8.42803e-05	0.000483582	GCSH
2264.91	-0.835302	0.0700782	-11.9196	9.35899e-33	8.37605e-31	CDC73
138.269	-0.834954	0.154015	-5.42126	5.91801e-08	6.21575e-07	CRYL1
989.317	-0.834249	0.0968069	-8.61766	6.83378e-18	2.25668e-16	SMAGP
1736.29	-0.8342	0.0961569	-8.6754	4.12092e-18	1.40692e-16	NUS1
525.481	-0.834045	0.104791	-7.95914	1.73241e-15	4.53983e-14	GRK3
31.87	-0.834005	0.253656	-3.28794	0.00100924	0.00434205	P2RX5
114.293	-0.833785	0.14443	-5.77294	7.79017e-09	9.21974e-08	PRSS8
4318.78	-0.833521	0.0940935	-8.85843	8.11472e-19	2.96589e-17	HBS1L
30.0787	-0.829293	0.261169	-3.17531	0.00149678	0.00613442	EIF4HP1
2063.02	-0.829014	0.102027	-8.12541	4.45845e-16	1.2532e-14	SLC39A14
1609.2	-0.828316	0.119263	-6.94527	3.77731e-12	6.9087e-11	KRR1
330.402	-0.82777	0.103659	-7.98555	1.39901e-15	3.73171e-14	DUS4L-BCAP29
1505.9	-0.82745	0.10803	-7.65941	1.8679e-14	4.37095e-13	SLC39A10
4661.53	-0.82695	0.111051	-7.44658	9.57887e-14	2.07112e-12	TFAM
289.371	-0.82613	0.130648	-6.32334	2.55961e-10	3.73056e-09	MAST1
762.796	-0.825279	0.0831233	-9.92838	3.13312e-23	1.57062e-21	SETMAR
4883.9	-0.823329	0.142721	-5.76882	7.98285e-09	9.42415e-08	SLC38A5
929.043	-0.822948	0.0947722	-8.68343	3.84007e-18	1.31403e-16	SLC18B1
350.612	-0.821689	0.129941	-6.32354	2.55631e-10	3.72805e-09	TUBA3C
425.326	-0.821408	0.135918	-6.0434	1.50901e-09	1.98492e-08	ZIC2
33.4598	-0.82133	0.308057	-2.66616	0.00767227	0.0249415	ADGRB3-DT
1333.79	-0.820223	0.0801173	-10.2378	1.34277e-24	7.47738e-23	KATNA1
1540.09	-0.820145	0.0903807	-9.07434	1.14372e-19	4.50823e-18	KIF15
29.5451	-0.816563	0.266139	-3.06819	0.00215362	0.00839789	PPP1R27
5388.88	-0.816194	0.0961554	-8.48828	2.09717e-17	6.67336e-16	QKI
655.573	-0.815848	0.104756	-7.78811	6.80196e-15	1.68522e-13	MCM9
148.901	-0.81578	0.201553	-4.04746	5.17755e-05	0.000312173	H1-3
503.987	-0.815584	0.0944483	-8.63524	5.86015e-18	1.94879e-16	MEX3C
904.795	-0.814459	0.101918	-7.99133	1.33486e-15	3.56532e-14	GTF2H5
1896.79	-0.813908	0.100304	-8.1144	4.88184e-16	1.36894e-14	RRP15
793.585	-0.811702	0.111046	-7.30961	2.67912e-13	5.48628e-12	C1orf198
753.082	-0.811519	0.0987802	-8.2154	2.11457e-16	6.14866e-15	TESMIN
287.493	-0.810947	0.184305	-4.40002	1.08239e-05	7.50556e-05	ERO1B
1476.5	-0.810703	0.090034	-9.00441	2.16823e-19	8.36503e-18	SLC30A1
42.4404	-0.810363	0.228718	-3.54307	0.000395502	0.00190731	NA
817.778	-0.809543	0.153903	-5.26007	1.43997e-07	1.42375e-06	CEP290
46.3532	-0.809289	0.219503	-3.68692	0.000226989	0.00116585	NA
2022.61	-0.809262	0.161731	-5.00374	5.62292e-07	5.05763e-06	URB2
42.0085	-0.808978	0.242146	-3.34086	0.000835182	0.00368382	EEF1A1P6
1081.17	-0.808966	0.0930739	-8.69165	3.57203e-18	1.23123e-16	PDE7A
83.2614	-0.808385	0.169464	-4.77026	1.83991e-06	1.49904e-05	AMIGO1
467.892	-0.808141	0.118301	-6.8312	8.42058e-12	1.47055e-10	ZNF239
44.8976	-0.807183	0.300293	-2.68799	0.00718837	0.0236385	BRPF3-AS1
27.7065	-0.807123	0.28322	-2.84981	0.00437457	0.0155227	PIEZO2
201.742	-0.807101	0.174011	-4.63821	3.51439e-06	2.6941e-05	NA
1992.87	-0.806831	0.0964644	-8.36403	6.06127e-17	1.83949e-15	HMGB3
82.223	-0.806603	0.188721	-4.27405	1.91955e-05	0.000126564	VDAC2P5
366.295	-0.80516	0.195128	-4.12633	3.68598e-05	0.000229933	SOX18
6577.46	-0.804076	0.0902769	-8.90678	5.25371e-19	1.9504e-17	CDC42BPA
2675.52	-0.804061	0.0813895	-9.87917	5.12566e-23	2.51605e-21	DCAF6
25.8339	-0.803173	0.279692	-2.87163	0.00408358	0.0146242	SGO1-AS1
1895.92	-0.802593	0.127506	-6.29454	3.08313e-10	4.42797e-09	NR6A1
1747.36	-0.800314	0.0956065	-8.37092	5.7172e-17	1.73955e-15	TAF5L
410.537	-0.79979	0.109341	-7.31462	2.58103e-13	5.29919e-12	FAM117B
152.635	-0.799556	0.140982	-5.67132	1.41702e-08	1.62178e-07	RAB40B
211.876	-0.798446	0.148904	-5.36216	8.22331e-08	8.45648e-07	P2RY11
1689.18	-0.797593	0.166055	-4.80317	1.56173e-06	1.29021e-05	STEAP3
3008.25	-0.797571	0.0740416	-10.7719	4.67106e-27	3.106e-25	RAP2B
1105.28	-0.796947	0.161648	-4.93013	8.21754e-07	7.16486e-06	MEX3D
4709.07	-0.796786	0.0998115	-7.9829	1.42931e-15	3.7961e-14	YBX3
1121.43	-0.796575	0.0754595	-10.5563	4.74916e-26	2.94311e-24	CRY1
244.423	-0.796378	0.121512	-6.5539	5.60529e-11	8.85854e-10	EGF
22.9287	-0.796157	0.320297	-2.48569	0.0129302	0.0387971	LINC00052
272.075	-0.795809	0.210658	-3.77773	0.000158263	0.000845608	RN7SL1
595.288	-0.795181	0.104661	-7.59769	3.01454e-14	6.89693e-13	ZYG11A
18050.1	-0.793529	0.084185	-9.42602	4.25954e-21	1.86937e-19	RHAG
437.513	-0.792351	0.143086	-5.5376	3.06651e-08	3.37387e-07	CFH
32607.4	-0.790457	0.102293	-7.72738	1.0978e-14	2.63684e-13	FASN
47.388	-0.790054	0.217499	-3.63246	0.000280735	0.00141301	C12orf56
6321.74	-0.789861	0.0942512	-8.38039	5.27542e-17	1.61136e-15	CACYBP
30.208	-0.789815	0.283531	-2.78564	0.00534229	0.0184114	RAD21L1
79.1044	-0.789147	0.1984	-3.97755	6.96297e-05	0.000407644	CPLX1
468.996	-0.7877	0.120008	-6.56374	5.24762e-11	8.33232e-10	NOPCHAP1
1258.09	-0.786836	0.106259	-7.40486	1.31288e-13	2.78012e-12	COLGALT2
2137.97	-0.78636	0.10589	-7.42618	1.1178e-13	2.39278e-12	ADSS2
1858.44	-0.786221	0.118416	-6.63951	3.14736e-11	5.16776e-10	LATS1
1103.16	-0.786138	0.0748388	-10.5044	8.24235e-26	5.05481e-24	LEMD3
981.57	-0.785407	0.12153	-6.46265	1.02886e-10	1.58567e-09	REV3L
48.09	-0.785269	0.236431	-3.32135	0.000895845	0.00391265	GVINP2
253.64	-0.784855	0.185269	-4.23629	2.27239e-05	0.000147724	ZNF678
781.916	-0.783859	0.101297	-7.7382	1.0083e-14	2.43426e-13	AKR1C2
137.528	-0.782253	0.202543	-3.86216	0.000112391	0.000624967	KCNH4
23.8767	-0.781466	0.320739	-2.43645	0.0148321	0.0434331	KLRF1
23.3271	-0.781215	0.300572	-2.59909	0.00934706	0.0295045	MFF-DT
2410.63	-0.780979	0.121722	-6.4161	1.39809e-10	2.11604e-09	ESPL1
567.36	-0.780414	0.0972275	-8.02667	1.00152e-15	2.71013e-14	GCFC2
1428.62	-0.780224	0.0908584	-8.58726	8.90692e-18	2.90873e-16	SMAP1
361.44	-0.77892	0.0974047	-7.99674	1.2776e-15	3.42011e-14	LDLRAD3
3372.72	-0.778078	0.0722881	-10.7636	5.11465e-27	3.37324e-25	OXSR1
2302.47	-0.777889	0.146567	-5.30741	1.11193e-07	1.11861e-06	SERPINB9
96.2737	-0.777887	0.176445	-4.40867	1.04005e-05	7.24813e-05	NA
2522.21	-0.775684	0.168302	-4.60888	4.04842e-06	3.06017e-05	STMN3
2674.59	-0.773972	0.108419	-7.13868	9.42324e-13	1.84335e-11	KIF14
323.013	-0.772838	0.108137	-7.14682	8.88102e-13	1.74016e-11	DCBLD1
11440.3	-0.772422	0.0923481	-8.36424	6.05038e-17	1.83855e-15	PRDX6
3217.94	-0.771804	0.111722	-6.90826	4.90626e-12	8.84963e-11	UCK2
45.1802	-0.771012	0.225751	-3.41532	0.00063707	0.00290951	NA
2161.82	-0.770833	0.0987615	-7.80499	5.9505e-15	1.48204e-13	TBC1D5
27.0094	-0.77048	0.295843	-2.60435	0.00920482	0.0291217	NA
2091.07	-0.769938	0.0849649	-9.06183	1.28276e-19	5.02275e-18	NUP37
937.085	-0.769462	0.0968969	-7.94104	2.00495e-15	5.21927e-14	SPRED1
4661.37	-0.769336	0.118585	-6.48763	8.71972e-11	1.3527e-09	PCSK9
73.2679	-0.768723	0.189066	-4.0659	4.78484e-05	0.000290722	PTGES3P1
3668.36	-0.767356	0.0735066	-10.4393	1.64058e-25	9.95774e-24	NUP133
473.569	-0.766942	0.172035	-4.45805	8.27079e-06	5.91404e-05	EEF1A1P5
170.26	-0.764177	0.126571	-6.03751	1.5651e-09	2.05563e-08	NBPF3
71.1252	-0.7637	0.183384	-4.16449	3.12049e-05	0.000197052	RBM26-AS1
81.2949	-0.763092	0.207962	-3.66939	0.000243133	0.00124229	AGAP6
2293.38	-0.762864	0.127754	-5.97133	2.3532e-09	3.01309e-08	EDEM3
1942.61	-0.761854	0.101742	-7.48812	6.9866e-14	1.54458e-12	TRIM58
151.807	-0.761636	0.1469	-5.18472	2.16342e-07	2.08918e-06	CNRIP1
42.629	-0.761445	0.280696	-2.71271	0.00667364	0.0221963	RAP1GAP2
7009.13	-0.76099	0.0773746	-9.83514	7.94571e-23	3.86021e-21	FH
391.344	-0.760898	0.106957	-7.11408	1.12664e-12	2.193e-11	FAM184A
934.904	-0.760782	0.106135	-7.16807	7.60632e-13	1.49786e-11	HOMER1
805.441	-0.759819	0.131727	-5.76814	8.01514e-09	9.45754e-08	EGLN1
5564.54	-0.759578	0.0896029	-8.47716	2.30748e-17	7.3032e-16	AFDN
5467.72	-0.759476	0.118542	-6.40682	1.48584e-10	2.24024e-09	GAS5
205.052	-0.759453	0.160505	-4.73164	2.22711e-06	1.7801e-05	KREMEN2
13687	-0.75902	0.142464	-5.3278	9.94108e-08	1.00868e-06	NUP210
25.7756	-0.758919	0.312765	-2.42648	0.0152461	0.0443961	SUCNR1
1733.04	-0.758699	0.128147	-5.92053	3.20912e-09	4.03249e-08	MBOAT2
2150.87	-0.756771	0.0830893	-9.10792	8.39774e-20	3.34931e-18	LTV1
2573.02	-0.756469	0.09735	-7.77061	7.81068e-15	1.91504e-13	XPC
7992.4	-0.756157	0.0840042	-9.00142	2.22813e-19	8.56816e-18	PTPN7
895.853	-0.756155	0.0831342	-9.0956	9.40651e-20	3.73272e-18	TSEN2
105.424	-0.755714	0.184826	-4.08878	4.3365e-05	0.000266084	LYST
46.0354	-0.755314	0.235983	-3.20072	0.00137085	0.00567647	SMG1P7
27.7758	-0.754959	0.29121	-2.59249	0.00952833	0.0299845	NPW
2087.56	-0.754087	0.0804032	-9.37882	6.67158e-21	2.89032e-19	MPC1
30.6726	-0.754021	0.265314	-2.84199	0.00448326	0.0158465	ZFHX4-AS1
180.922	-0.753279	0.191325	-3.93716	8.24505e-05	0.000474378	HK2-DT
53.259	-0.753027	0.21534	-3.49691	0.000470675	0.00222414	STAB1
1664.87	-0.752268	0.0951231	-7.90837	2.60791e-15	6.71487e-14	ADAMTS3
55.2557	-0.751443	0.220062	-3.41469	0.000638551	0.0029146	PCBP2P2
932.671	-0.750794	0.0960406	-7.81747	5.38949e-15	1.3523e-13	RNF217
1943.32	-0.750635	0.0899257	-8.34728	6.98546e-17	2.10643e-15	GTF3C6
5414.97	-0.750207	0.0851411	-8.81134	1.23658e-18	4.46437e-17	HDAC2
91.5423	-0.749585	0.182441	-4.10863	3.98008e-05	0.000246262	PTMAP4
667.383	-0.749329	0.0863842	-8.67437	4.1583e-18	1.41676e-16	ATP23
148.658	-0.748847	0.254061	-2.94751	0.00320344	0.0118145	LVRN
133.196	-0.747291	0.143734	-5.19914	2.00216e-07	1.9414e-06	ZNF726
1315.41	-0.747287	0.121182	-6.16667	6.97449e-10	9.64138e-09	RWDD1
1947.1	-0.747082	0.0755079	-9.89409	4.416e-23	2.1813e-21	TFB2M
101.453	-0.746993	0.192055	-3.88947	0.000100462	0.000566654	NA
879.871	-0.746989	0.11344	-6.58486	4.55328e-11	7.31343e-10	MTERF2
163.598	-0.746768	0.159854	-4.67157	2.9891e-06	2.32233e-05	CCDC169
370.547	-0.746742	0.120036	-6.221	4.94004e-10	6.94695e-09	KCNE3
507.614	-0.745981	0.159212	-4.68545	2.79349e-06	2.18112e-05	PKIB
247.309	-0.744866	0.112194	-6.63907	3.15662e-11	5.17935e-10	TESK2
66.9677	-0.74379	0.188668	-3.94233	8.06952e-05	0.000465501	HOXC6
2065.73	-0.743357	0.101538	-7.321	2.46128e-13	5.06214e-12	CDCA7
21.0816	-0.743178	0.306771	-2.42259	0.0154105	0.0447934	GLB1L3
29.7117	-0.743066	0.279726	-2.65641	0.0078977	0.0255547	HLA-DPB1
685.248	-0.741479	0.10762	-6.88976	5.58879e-12	1.00119e-10	ALKBH2
61.113	-0.74136	0.210162	-3.52756	0.000419414	0.0020099	NA
27.9991	-0.740943	0.28519	-2.59806	0.0093751	0.0295811	NOXRED1
1441.27	-0.739343	0.0769342	-9.61007	7.24977e-22	3.34325e-20	SMYD2
436.276	-0.739326	0.129674	-5.70143	1.18808e-08	1.37306e-07	KCNK1
5854.39	-0.739065	0.106339	-6.95011	3.65003e-12	6.69627e-11	USP15
109.651	-0.738891	0.158235	-4.66958	3.01819e-06	2.34185e-05	NA
1006.61	-0.738788	0.114858	-6.43218	1.25789e-10	1.91861e-09	HSD3B7
6249.77	-0.736784	0.0908418	-8.11062	5.03607e-16	1.40885e-14	STT3B
81.6715	-0.735662	0.169817	-4.33208	1.4771e-05	9.98161e-05	NA
22.5331	-0.734558	0.298613	-2.4599	0.0138977	0.0411959	RNLS
666.287	-0.734295	0.0945534	-7.76593	8.10461e-15	1.97671e-13	SDCCAG8
477.065	-0.733156	0.105819	-6.9284	4.25625e-12	7.74821e-11	UQCC6
144.978	-0.732989	0.146577	-5.00071	5.71205e-07	5.13193e-06	CAMK1
46.3824	-0.732552	0.279996	-2.61629	0.00888905	0.0283238	EGR3
206.857	-0.732033	0.141346	-5.17901	2.23062e-07	2.14617e-06	SMARCA1
942.78	-0.731501	0.092977	-7.86755	3.61666e-15	9.19192e-14	ZBTB2
79.7901	-0.73065	0.16881	-4.32825	1.50298e-05	0.000101189	LINC02573
328.65	-0.730228	0.105859	-6.89812	5.26954e-12	9.46873e-11	L3HYPDH
64.4229	-0.730188	0.205661	-3.55044	0.000384592	0.00186269	NBL1
3878.86	-0.729408	0.0843268	-8.64978	5.15974e-18	1.73049e-16	CAT
278.24	-0.7286	0.137652	-5.29306	1.20284e-07	1.20544e-06	TMTC3
806.165	-0.728565	0.137117	-5.31345	1.07569e-07	1.08308e-06	FUT11
722.372	-0.728398	0.112685	-6.464	1.0197e-10	1.5736e-09	ZCCHC24
819.502	-0.727695	0.11488	-6.33438	2.38302e-10	3.4991e-09	B4GALNT4
2775.97	-0.727263	0.0835828	-8.70111	3.28652e-18	1.13447e-16	PWP1
319.512	-0.726939	0.123333	-5.89411	3.76699e-09	4.68612e-08	SLC25A43
1317.6	-0.72624	0.121164	-5.99384	2.04938e-09	2.6427e-08	NCAM2
2806.28	-0.726146	0.187711	-3.86843	0.000109538	0.000611563	SLC19A1
358.784	-0.725929	0.105096	-6.9073	4.93955e-12	8.90288e-11	FOXG1
67.5393	-0.725116	0.199586	-3.6331	0.00028004	0.00141011	CETN4P
35.658	-0.724669	0.249237	-2.90755	0.00364273	0.0132394	UNC5CL
10992.9	-0.724359	0.0931391	-7.77717	7.41626e-15	1.82401e-13	PA2G4
1122.31	-0.72398	0.100139	-7.22977	4.83826e-13	9.69746e-12	ETS2
1420.24	-0.723486	0.0912489	-7.92871	2.21433e-15	5.73903e-14	COA6
36.7832	-0.72315	0.239786	-3.01582	0.00256286	0.0097521	NANOS1
49.1032	-0.722552	0.213693	-3.38126	0.000721538	0.00324623	SPAG1
1451.39	-0.722433	0.0789839	-9.14658	5.87618e-20	2.37179e-18	CDC14A
3327.87	-0.721929	0.0926226	-7.7943	6.47661e-15	1.60798e-13	SART3
5365.18	-0.720922	0.131967	-5.46289	4.68445e-08	5.01607e-07	CD46
4895.41	-0.720059	0.0954381	-7.54478	4.53066e-14	1.01977e-12	STING1
24.8795	-0.719854	0.289556	-2.48606	0.0129167	0.0387665	NA
3301.06	-0.719676	0.0902611	-7.97327	1.54525e-15	4.07651e-14	ZHX1
2055.4	-0.718852	0.0700416	-10.2632	1.03223e-24	5.78908e-23	CHPT1
102.528	-0.718789	0.151741	-4.73696	2.16953e-06	1.73997e-05	FDXACB1
2798.34	-0.718604	0.133253	-5.39279	6.93706e-08	7.20593e-07	PHIP
166.861	-0.717924	0.149721	-4.79509	1.62599e-06	1.33674e-05	MS4A3
308.34	-0.716771	0.150937	-4.74882	2.04603e-06	1.65046e-05	ZNRF3
5513.73	-0.716649	0.0937404	-7.64504	2.08883e-14	4.86865e-13	UAP1
1929.75	-0.716574	0.106454	-6.7313	1.68156e-11	2.85635e-10	UNG
607.545	-0.716463	0.089261	-8.02661	1.00205e-15	2.71013e-14	RXYLT1
36.401	-0.716457	0.252494	-2.83753	0.00454646	0.0160314	YBX1P2
187.129	-0.716402	0.154203	-4.64583	3.38712e-06	2.6033e-05	LINC01366
330.414	-0.715647	0.165953	-4.31234	1.61532e-05	0.000108013	PTBP2
2465.28	-0.715352	0.0700846	-10.207	1.845e-24	1.01072e-22	PUS7
5555.01	-0.714768	0.112371	-6.3608	2.00712e-10	2.97921e-09	BCLAF1
95.224	-0.714393	0.166382	-4.29368	1.75736e-05	0.000116718	ZNF501
8523.99	-0.714375	0.0775475	-9.21209	3.19826e-20	1.31329e-18	TMPO
82.1855	-0.71403	0.220704	-3.23524	0.00121541	0.00510803	PNMA6A
36.0596	-0.713491	0.248765	-2.86814	0.00412899	0.0147667	SRP9P1
68.4121	-0.71323	0.180586	-3.94954	7.83031e-05	0.000453252	NUS1P1
18563.4	-0.713109	0.120368	-5.92442	3.13407e-09	3.95292e-08	HSP90B1
457.039	-0.713075	0.135298	-5.2704	1.3613e-07	1.35333e-06	PER2
29.5101	-0.71288	0.290316	-2.45554	0.0140675	0.0416016	NA
189.563	-0.712025	0.133184	-5.34616	8.98407e-08	9.17883e-07	CCDC120
33.9447	-0.711447	0.259647	-2.74006	0.00614288	0.0207199	COL6A4P2
943.389	-0.71077	0.116305	-6.11126	9.88488e-10	1.33979e-08	CCDC26
6048.01	-0.710754	0.102003	-6.96795	3.21585e-12	5.93198e-11	METAP2
206.637	-0.710645	0.119781	-5.93285	2.97721e-09	3.76715e-08	PCDH9
694.072	-0.710252	0.0910529	-7.80043	6.16944e-15	1.53333e-13	TFB1M
2781.38	-0.71011	0.127122	-5.58606	2.32284e-08	2.58945e-07	CDK6
1615.63	-0.709707	0.0920675	-7.70856	1.2725e-14	3.02567e-13	MINPP1
39.6355	-0.709581	0.282248	-2.51403	0.011936	0.0363499	RNF32-AS1
3888.48	-0.708704	0.139015	-5.09803	3.43213e-07	3.21189e-06	NKTR
500.386	-0.708178	0.107423	-6.59241	4.32752e-11	6.97931e-10	RASGEF1A
24.6557	-0.70811	0.291305	-2.43082	0.0150647	0.0439723	NA
5580.05	-0.707439	0.0937626	-7.54501	4.52254e-14	1.01891e-12	CCAR1
136.776	-0.706977	0.171997	-4.11041	3.94959e-05	0.000244504	PGM2L1
2502.84	-0.70601	0.0943378	-7.48385	7.21754e-14	1.5882e-12	SACM1L
896.508	-0.705516	0.118359	-5.96079	2.5102e-09	3.20196e-08	C12orf29
4144.76	-0.704934	0.160889	-4.38151	1.17861e-05	8.11791e-05	PNISR
2389.87	-0.703813	0.109094	-6.45146	1.10776e-10	1.69763e-09	FBXO5
2201.91	-0.70349	0.0687509	-10.2325	1.41883e-24	7.86386e-23	KCTD3
2329.93	-0.703292	0.132621	-5.30304	1.1389e-07	1.14428e-06	MTR
2108.38	-0.703265	0.147398	-4.77121	1.83126e-06	1.49251e-05	PPP1R26
1204.17	-0.702843	0.107113	-6.56172	5.31918e-11	8.42894e-10	VEZT
892.529	-0.702694	0.147881	-4.75177	2.01642e-06	1.62824e-05	CEP43
322.957	-0.702305	0.114718	-6.12203	9.23905e-10	1.25442e-08	UBE3D
124.896	-0.701903	0.181139	-3.87495	0.000106647	0.000597403	IL23A
2482.36	-0.701354	0.151985	-4.61464	3.93783e-06	2.99151e-05	RO60
37.4181	-0.701119	0.248334	-2.82329	0.00475341	0.0166592	NA
156.751	-0.700271	0.136494	-5.1304	2.89128e-07	2.74161e-06	KICS2
96.9371	-0.698588	0.205381	-3.40142	0.000670374	0.00304447	NA
6767.87	-0.698577	0.0857717	-8.14461	3.80494e-16	1.07849e-14	CENPF
1041.68	-0.69856	0.109819	-6.36103	2.00399e-10	2.97774e-09	TLE2
48.7722	-0.698463	0.214842	-3.25106	0.00114975	0.00486153	PSEN2
329.689	-0.698311	0.148209	-4.71166	2.45709e-06	1.94418e-05	DTD2
763.949	-0.698273	0.123926	-5.63462	1.75448e-08	1.98968e-07	IKBIP
1391.91	-0.697669	0.152495	-4.57504	4.76131e-06	3.55532e-05	NUF2
814.154	-0.697295	0.160367	-4.34811	1.37316e-05	9.31388e-05	CCSAP
409.271	-0.696797	0.110904	-6.28291	3.32294e-10	4.75502e-09	HACE1
679.324	-0.696638	0.122706	-5.67729	1.36841e-08	1.56919e-07	NEDD1
163.792	-0.696023	0.145997	-4.76737	1.86643e-06	1.51907e-05	SOHLH2
75.1696	-0.695082	0.24658	-2.81889	0.00481905	0.0168542	NA
104.115	-0.69502	0.219672	-3.16391	0.00155667	0.00635014	PFDN5
49.9279	-0.694874	0.213025	-3.26193	0.00110656	0.00470066	ZNF582
16300.3	-0.694798	0.107498	-6.46338	1.02393e-10	1.5791e-09	PARP1
973.321	-0.694655	0.165312	-4.20207	2.64483e-05	0.000169463	ACTR6
11837.8	-0.694554	0.0804984	-8.62817	6.23421e-18	2.07027e-16	PRRC2C
247.738	-0.693897	0.129609	-5.35378	8.61333e-08	8.83063e-07	ZNF669
1981.58	-0.693488	0.0777008	-8.92511	4.45266e-19	1.66292e-17	KLHL12
711.598	-0.693181	0.168728	-4.10828	3.98621e-05	0.000246448	SKIL
68.8934	-0.693047	0.202961	-3.41468	0.000638568	0.0029146	EIF4BP6
4767.55	-0.692148	0.0964505	-7.1762	7.16758e-13	1.41737e-11	KDM5B
44.823	-0.692105	0.247177	-2.80003	0.00510971	0.0177446	NA
156.876	-0.691783	0.158853	-4.35485	1.33158e-05	9.06047e-05	USP2-AS1
169.885	-0.690972	0.176732	-3.90972	9.24026e-05	0.000526477	IQUB
1597.1	-0.690762	0.109393	-6.31452	2.71001e-10	3.92553e-09	FBXO30
2652.02	-0.690492	0.0986832	-6.99706	2.61392e-12	4.87112e-11	TIPRL
1606.68	-0.690235	0.120049	-5.7496	8.94541e-09	1.04975e-07	RPIA
368.956	-0.689778	0.108842	-6.33744	2.33612e-10	3.43878e-09	MEIOB
6036.43	-0.689533	0.0953893	-7.22862	4.87927e-13	9.77136e-12	XPOT
802.152	-0.689495	0.147732	-4.66719	3.05344e-06	2.36687e-05	FGFR4
141.679	-0.688896	0.168609	-4.08575	4.39344e-05	0.000269228	ZNF420
2033.01	-0.688734	0.118638	-5.80534	6.42349e-09	7.69483e-08	RYBP
87.9701	-0.688541	0.182089	-3.78135	0.000155982	0.000835502	NA
901.808	-0.688145	0.0881541	-7.80616	5.89546e-15	1.46988e-13	ZNF197
19752.8	-0.688043	0.0795789	-8.64604	5.33169e-18	1.78563e-16	TCP1
230.071	-0.687272	0.130771	-5.25553	1.47602e-07	1.45564e-06	VDR
1282.46	-0.686664	0.134206	-5.11649	3.1128e-07	2.93048e-06	UFL1
2121.19	-0.685847	0.074984	-9.14658	5.87648e-20	2.37179e-18	KIF21A
38.8709	-0.685434	0.263584	-2.60044	0.00931041	0.0294085	C1orf74
1385.79	-0.684886	0.0981509	-6.97789	2.99649e-12	5.55339e-11	CHCHD4
6993.68	-0.684547	0.165446	-4.13758	3.50988e-05	0.000219936	DHX30
1177.76	-0.683401	0.166187	-4.11224	3.91838e-05	0.000242699	CTXN1
160.97	-0.68329	0.150919	-4.52754	5.96748e-06	4.38798e-05	SERPINI1
1492.38	-0.683017	0.0892708	-7.65106	1.99327e-14	4.6505e-13	SOAT1
1739.17	-0.681951	0.0846215	-8.05883	7.70277e-16	2.10986e-14	MAPK8
2331.93	-0.681199	0.0728214	-9.35439	8.40857e-21	3.60972e-19	PREP
3136.18	-0.680585	0.0877512	-7.75585	8.77566e-15	2.12952e-13	NGLY1
1005.45	-0.679729	0.187142	-3.63216	0.00028106	0.00141408	ZNF292
10057	-0.679638	0.0974389	-6.97502	3.05817e-12	5.66326e-11	TOP2B
2886.19	-0.678437	0.0748191	-9.0677	1.21551e-19	4.77526e-18	GRAP2
59.6702	-0.678432	0.227982	-2.97582	0.00292207	0.0109132	TERT
46.3727	-0.678099	0.229784	-2.95102	0.00316723	0.0117102	USP18
1696.7	-0.6775	0.115233	-5.8794	4.11767e-09	5.07689e-08	AZI2
155.8	-0.676247	0.176183	-3.83831	0.000123884	0.000681506	MIR503HG
173.379	-0.675379	0.153458	-4.40107	1.07718e-05	7.48038e-05	IER5L
207.533	-0.674855	0.161844	-4.16979	3.04878e-05	0.000193041	TMEM156
1224.15	-0.674455	0.0868329	-7.76728	8.01924e-15	1.9621e-13	UTP25
264.221	-0.674177	0.18211	-3.70204	0.000213874	0.00110814	PURPL
2279.75	-0.67379	0.0747045	-9.01941	1.89106e-19	7.35582e-18	GOLIM4
2005.96	-0.673426	0.10205	-6.599	4.13928e-11	6.6986e-10	TDG
711.945	-0.673131	0.137306	-4.90242	9.46641e-07	8.16033e-06	CYP51A1
37.3529	-0.673119	0.257592	-2.61312	0.00897211	0.0285153	SUGCT
2344.06	-0.672327	0.102643	-6.55015	5.74775e-11	9.07154e-10	MTHFD1L
977.288	-0.672287	0.140071	-4.79963	1.58962e-06	1.31049e-05	BLZF1
2694.65	-0.671785	0.0789167	-8.51259	1.70097e-17	5.44933e-16	SUPV3L1
644.365	-0.671418	0.0921009	-7.29003	3.09895e-13	6.3186e-12	ERMARD
47.6739	-0.671163	0.221723	-3.02703	0.00246969	0.00945539	CNTF
1238.47	-0.670389	0.109568	-6.11847	9.44756e-10	1.28125e-08	ARMT1
975.532	-0.670183	0.0842183	-7.9577	1.75274e-15	4.58801e-14	TADA1
1900.69	-0.670055	0.137927	-4.85803	1.18556e-06	1.00475e-05	NACC2
1497.78	-0.669619	0.0708736	-9.44806	3.45157e-21	1.52327e-19	NA
267.508	-0.669469	0.111769	-5.98977	2.10139e-09	2.70682e-08	PGBD4
1044.04	-0.669408	0.0786336	-8.513	1.6949e-17	5.43727e-16	C1orf131
2505.65	-0.668429	0.0777477	-8.59741	8.15336e-18	2.67057e-16	VTA1
2584.17	-0.667631	0.0858583	-7.77597	7.48737e-15	1.83959e-13	MIA3
29.4435	-0.667345	0.26953	-2.47596	0.0132879	0.0396788	NA
1631.74	-0.666792	0.105583	-6.31531	2.69618e-10	3.91028e-09	RNASET2
2880.05	-0.666562	0.0768342	-8.67533	4.12345e-18	1.40692e-16	DYNC1LI1
882.738	-0.666245	0.0772382	-8.62586	6.36145e-18	2.10955e-16	ETV5
329.023	-0.665957	0.104047	-6.40056	1.54808e-10	2.32517e-09	SLC9B2
223.983	-0.665939	0.117035	-5.69008	1.26981e-08	1.46037e-07	ELK3
1340.23	-0.665894	0.0976227	-6.8211	9.03464e-12	1.57082e-10	SHPRH
43.2812	-0.665652	0.226031	-2.94496	0.00322995	0.0119067	BACE2
99.4329	-0.665195	0.179194	-3.71215	0.000205504	0.00107112	KDM4A-AS1
66.6534	-0.66459	0.192517	-3.4521	0.00055624	0.00258328	LIMD1-AS1
1375.55	-0.664475	0.11393	-5.83233	5.46589e-09	6.60466e-08	GOPC
2190.29	-0.664268	0.0786273	-8.44831	2.95555e-17	9.24285e-16	ABCB10
12354	-0.663952	0.0715893	-9.27446	1.78529e-20	7.46063e-19	EIF4B
1531.13	-0.66384	0.0908026	-7.3108	2.65556e-13	5.44747e-12	KIAA1143
3811.3	-0.663104	0.122505	-5.41285	6.20282e-08	6.48604e-07	ASPM
1143.7	-0.662973	0.122162	-5.42702	5.73031e-08	6.0401e-07	OTUD6B
626.999	-0.662741	0.156782	-4.22715	2.36665e-05	0.000152925	ELK4
65.1793	-0.662511	0.20976	-3.15842	0.00158624	0.00645403	SLC46A3
1803.29	-0.662469	0.0840363	-7.88313	3.19274e-15	8.17612e-14	CNOT2
218.767	-0.662467	0.133449	-4.96418	6.89922e-07	6.08508e-06	HACD2
987.291	-0.662053	0.0980722	-6.75066	1.47172e-11	2.50893e-10	CMC1
5978.59	-0.662016	0.0953111	-6.94585	3.76193e-12	6.89084e-11	SCARB1
810.726	-0.661972	0.158632	-4.17299	3.00622e-05	0.000190704	DUSP7
28.2332	-0.661817	0.269628	-2.45456	0.0141059	0.0416966	KCTD12
175.067	-0.661683	0.18232	-3.62924	0.000284252	0.00142737	HNRNPA1L3
2449.68	-0.661458	0.144742	-4.56992	4.87903e-06	3.63403e-05	TMEM158
83.0786	-0.660615	0.16805	-3.93107	8.45691e-05	0.000485122	LIX1-AS1
490.664	-0.660286	0.101713	-6.49164	8.49095e-11	1.31808e-09	EFCAB2
111.285	-0.659807	0.147843	-4.46289	8.08598e-06	5.79242e-05	KTN1-AS1
218.172	-0.65961	0.206396	-3.19585	0.00139422	0.00576211	CLEC2B
79.6173	-0.65946	0.19945	-3.30639	0.000945074	0.00410413	LIPT2
76.4777	-0.659456	0.198397	-3.32393	0.000887597	0.00388165	NA
83.9411	-0.659212	0.222415	-2.96389	0.00303781	0.0112804	ZNF25
2015.49	-0.658928	0.128691	-5.12022	3.05174e-07	2.87873e-06	PAXBP1
29.4045	-0.658911	0.264611	-2.49012	0.0127701	0.0383852	ABCA17P
741.909	-0.658448	0.104075	-6.32669	2.50482e-10	3.65973e-09	APH1B
5679.71	-0.658084	0.149723	-4.39534	1.106e-05	7.64682e-05	KIF2A
2150.61	-0.657698	0.0860699	-7.64144	2.14807e-14	4.99685e-13	CSTF2T
1857.64	-0.657402	0.120878	-5.43857	5.37107e-08	5.68429e-07	PLIN2
4788.67	-0.657079	0.0868237	-7.56796	3.79129e-14	8.6156e-13	PDE4DIP
2736.52	-0.656996	0.077064	-8.52534	1.52364e-17	4.91456e-16	SKP2
4552.12	-0.656822	0.127061	-5.16935	2.34915e-07	2.25196e-06	CHML
532.978	-0.656472	0.130015	-5.04919	4.4369e-07	4.06045e-06	ARL13B
2824.95	-0.655763	0.0928072	-7.06586	1.59625e-12	3.05669e-11	MARCHF8
136.442	-0.655592	0.160723	-4.07902	4.52257e-05	0.000276137	NALF1
109.792	-0.654924	0.170584	-3.8393	0.000123383	0.000679069	RANBP1P1
3492.37	-0.654679	0.0772717	-8.47242	2.40343e-17	7.59672e-16	THUMPD3
204.624	-0.654021	0.117299	-5.57567	2.4658e-08	2.73977e-07	MCUB
3715.93	-0.653939	0.144509	-4.52525	6.03229e-06	4.4315e-05	METTL13
21436.2	-0.653006	0.158447	-4.12128	3.76777e-05	0.000234539	KCNH2
167.022	-0.652664	0.143096	-4.56102	5.09059e-06	3.77849e-05	PRELID3A
623.9	-0.652608	0.11128	-5.86457	4.50306e-09	5.51462e-08	ZUP1
118.765	-0.652372	0.156408	-4.17096	3.03324e-05	0.000192211	LIPT2-AS1
55.6429	-0.652134	0.208329	-3.1303	0.00174626	0.0070049	NA
31.9871	-0.651992	0.252755	-2.57954	0.00989329	0.0310131	PTGDS
142.256	-0.65185	0.239677	-2.71971	0.00653398	0.0217962	RPS27AP16
454.092	-0.651477	0.147289	-4.42313	9.72801e-06	6.82783e-05	LZTFL1
2782.21	-0.651265	0.0713407	-9.12894	6.91715e-20	2.76815e-18	AKR1C1
3384.53	-0.651129	0.126078	-5.16448	2.41104e-07	2.30848e-06	CEP350
4120.51	-0.650817	0.127232	-5.11518	3.13436e-07	2.9496e-06	ADD2
2548.52	-0.650707	0.115648	-5.62661	1.83789e-08	2.07827e-07	INTS13
791.182	-0.650466	0.0802012	-8.11043	5.04417e-16	1.40944e-14	SPIRE1
14332.7	-0.650174	0.0775629	-8.38254	5.1798e-17	1.5842e-15	DHX9
29808.1	-0.649855	0.0630026	-10.3147	6.04533e-25	3.49844e-23	HNRNPU
744.293	-0.649691	0.0981447	-6.61972	3.59881e-11	5.8682e-10	REEP3
2143.07	-0.649522	0.101004	-6.43068	1.27036e-10	1.93638e-09	SENP6
2756.58	-0.648682	0.0706599	-9.18033	4.29763e-20	1.7465e-18	TMEM97
3207.07	-0.648652	0.10664	-6.08265	1.18215e-09	1.57961e-08	LYAR
2232.38	-0.648133	0.121272	-5.34447	9.06811e-08	9.25269e-07	ATP2B1
630.949	-0.647559	0.157225	-4.11868	3.81049e-05	0.000237011	ZNF431
1046.11	-0.647084	0.0938729	-6.8932	5.4552e-12	9.78744e-11	BAIAP2L1
706.215	-0.647027	0.0815558	-7.93355	2.12966e-15	5.53173e-14	PLBD1
37.6934	-0.646709	0.247859	-2.60918	0.00907585	0.0287831	NA
347.655	-0.646514	0.162202	-3.98585	6.7238e-05	0.000395209	SAMD4A
1341.48	-0.646299	0.089089	-7.25453	4.03048e-13	8.14757e-12	RCN2
1402.24	-0.646294	0.0713148	-9.06255	1.27437e-19	4.9982e-18	RAB4A
134.479	-0.646022	0.145955	-4.42618	9.59178e-06	6.74424e-05	EFNA1
225.017	-0.645687	0.14484	-4.45792	8.2757e-06	5.91424e-05	ACACB
1059.43	-0.645131	0.125957	-5.12185	3.02558e-07	2.85977e-06	CRY2
4615.66	-0.645047	0.0858299	-7.51541	5.67327e-14	1.26489e-12	TIMM17A
5397.33	-0.64502	0.136824	-4.71424	2.4261e-06	1.92159e-05	SRP9
1639.86	-0.644739	0.0705752	-9.13548	6.5117e-20	2.61476e-18	MTO1
1404.01	-0.643952	0.119977	-5.36731	7.99195e-08	8.23649e-07	GRAMD4
156.095	-0.643767	0.140337	-4.5873	4.49013e-06	3.37202e-05	FAM234B
67.1767	-0.643194	0.192925	-3.33391	0.000856339	0.00376238	ENTPD3
34.7178	-0.643087	0.248133	-2.5917	0.00955026	0.0300374	UBE2Q2P2
1069.78	-0.643073	0.0964233	-6.66927	2.57078e-11	4.26554e-10	RCOR3
346.71	-0.642777	0.134798	-4.76845	1.85646e-06	1.51148e-05	ITPRIPL1
34.747	-0.642534	0.267105	-2.40555	0.0161483	0.0465695	RPL22P1
6104.31	-0.641566	0.112492	-5.70322	1.17563e-08	1.36002e-07	PEBP1
5602.08	-0.641491	0.0956767	-6.70477	2.0172e-11	3.38989e-10	HDAC7
1447.64	-0.641306	0.122004	-5.25642	1.46884e-07	1.44926e-06	ZNF621
44.3335	-0.641231	0.227059	-2.82407	0.00474181	0.016621	NA
29.6292	-0.641229	0.261667	-2.45055	0.0142637	0.0420766	ELFN1
124.181	-0.64093	0.168214	-3.8102	0.000138855	0.000752643	TEF
1143.59	-0.640876	0.133974	-4.7836	1.72182e-06	1.41012e-05	TEX15
2333.65	-0.640257	0.126657	-5.05505	4.30272e-07	3.95914e-06	PROSER2-AS1
2655.52	-0.640226	0.0730582	-8.76323	1.89735e-18	6.69631e-17	GNPAT
1753.46	-0.64016	0.10895	-5.87571	4.21023e-09	5.18018e-08	ZNF275
53.1985	-0.639775	0.20337	-3.14586	0.00165598	0.00668823	LINC02038
39.8794	-0.638081	0.236728	-2.69542	0.00703008	0.0231923	GOLGA6L10
1106.81	-0.63802	0.0808436	-7.89202	2.97333e-15	7.63909e-14	SPRY4
87.0346	-0.637662	0.179696	-3.54857	0.000387332	0.00187481	LRRC69
5419.18	-0.637651	0.0983012	-6.48671	8.7732e-11	1.36011e-09	ANP32E
104.329	-0.637492	0.167511	-3.80568	0.000141415	0.000765113	FAM72C
642.387	-0.636557	0.105616	-6.0271	1.66933e-09	2.18001e-08	RAB29
5287.57	-0.636425	0.0998594	-6.37321	1.8511e-10	2.75403e-09	SNX3
368.395	-0.636281	0.0982495	-6.47618	9.40735e-11	1.45364e-09	GLTP
292.725	-0.636162	0.126821	-5.01624	5.2692e-07	4.75215e-06	NA
1507.89	-0.636036	0.0867825	-7.32908	2.31736e-13	4.77862e-12	WASHC5
2443.19	-0.635503	0.0863391	-7.36055	1.83161e-13	3.81894e-12	SCAF8
136.918	-0.635489	0.13826	-4.59635	4.29966e-06	3.23722e-05	DLX4
6169.42	-0.635052	0.0678253	-9.36306	7.746e-21	3.33742e-19	ACAT2
180.271	-0.634875	0.131489	-4.82837	1.37657e-06	1.14646e-05	HSD17B1
1536.58	-0.634709	0.112232	-5.65533	1.55546e-08	1.77164e-07	LCP2
998.815	-0.634686	0.101052	-6.28078	3.36872e-10	4.81762e-09	TARBP1
47.6382	-0.6344	0.241485	-2.62708	0.00861207	0.0275902	EEF1B2P3
3010	-0.63411	0.103575	-6.12223	9.22726e-10	1.25354e-08	IGFBP4
4535.91	-0.634036	0.0954094	-6.64543	3.02343e-11	4.97811e-10	SMG7
2333.56	-0.633964	0.115378	-5.49467	3.91449e-08	4.24942e-07	EXOSC7
840.834	-0.63371	0.135973	-4.66054	3.15373e-06	2.43661e-05	TATDN3
33.0594	-0.633694	0.262471	-2.41434	0.0157637	0.045618	PAICSP4
98.2098	-0.633691	0.172508	-3.67341	0.000239339	0.00122449	BLACAT1
3727.78	-0.633587	0.110254	-5.74663	9.10408e-09	1.06784e-07	CLASP2
652.986	-0.633394	0.117772	-5.37816	7.52511e-08	7.77913e-07	LRRC8C
4679.87	-0.632926	0.0778325	-8.1319	4.22612e-16	1.19215e-14	UBP1
2380.88	-0.6327	0.0721561	-8.7685	1.81066e-18	6.41914e-17	MRPS25
11887.5	-0.632193	0.0948484	-6.66529	2.64135e-11	4.37036e-10	PTGES3
7112.85	-0.632129	0.0780371	-8.10037	5.47938e-16	1.52384e-14	MTDH
282.278	-0.631431	0.147145	-4.29122	1.77696e-05	0.00011782	GPR160
1321.7	-0.630735	0.130191	-4.84469	1.26807e-06	1.06511e-05	JAG2
887.517	-0.629509	0.106502	-5.91079	3.40463e-09	4.25326e-08	PDSS1
1681.94	-0.629499	0.162647	-3.87034	0.000108683	0.000607651	TTK
1750.39	-0.629391	0.110796	-5.68063	1.342e-08	1.53965e-07	NSL1
768.603	-0.629377	0.097428	-6.45992	1.04761e-10	1.61141e-09	STYX
818.458	-0.628815	0.163487	-3.84627	0.000119931	0.00066178	RFK
243.702	-0.628537	0.185745	-3.38387	0.000714725	0.00322111	PACSIN3
1473.08	-0.628496	0.0725763	-8.6598	4.72597e-18	1.60093e-16	C1orf112
2029.62	-0.628074	0.0940146	-6.68059	2.37975e-11	3.97091e-10	ZNF318
10186.2	-0.628057	0.0694306	-9.04583	1.48537e-19	5.80646e-18	SMARCC1
4671.76	-0.627818	0.0865182	-7.25649	3.97274e-13	8.03773e-12	BLMH
5259.61	-0.627274	0.0885602	-7.08302	1.41043e-12	2.71185e-11	ZWINT
3087.77	-0.626698	0.0890499	-7.0376	1.95575e-12	3.69713e-11	SNRPE
1534.8	-0.626455	0.134103	-4.67145	2.99086e-06	2.32293e-05	PPM1H
2005.94	-0.626114	0.183908	-3.4045	0.000662842	0.00301258	PLPPR3
408.153	-0.62588	0.11535	-5.42594	5.76507e-08	6.06862e-07	E2F5
70.1105	-0.625704	0.196229	-3.18864	0.00142946	0.00588509	RPL15P3
1287.86	-0.624941	0.102812	-6.07846	1.21345e-09	1.61594e-08	MVK
73.9983	-0.624878	0.181787	-3.43743	0.000587269	0.00270715	SIGLEC10
1104.78	-0.624839	0.123978	-5.03993	4.65698e-07	4.23723e-06	ZMYM2
136.47	-0.62477	0.176129	-3.54723	0.000389307	0.00188398	FSBP
1857.61	-0.624292	0.086415	-7.22434	5.03538e-13	1.00584e-11	RAD18
858.915	-0.624086	0.100259	-6.22474	4.82346e-10	6.79199e-09	ERCC6
1195.26	-0.623656	0.101415	-6.14952	7.77195e-10	1.06688e-08	SGO1
36.1282	-0.622357	0.253136	-2.45858	0.0139486	0.0413225	ITGB1P1
4401.78	-0.6222	0.0776415	-8.01376	1.11252e-15	2.99861e-14	TIMM23
70.3766	-0.622059	0.255706	-2.43271	0.0149863	0.0437867	S1PR3
248.395	-0.621928	0.184792	-3.36556	0.000763874	0.00341135	SLC25A32
840.501	-0.621792	0.10624	-5.85272	4.83596e-09	5.89174e-08	DST
1182.62	-0.621637	0.132489	-4.69199	2.70565e-06	2.11955e-05	SNHG5
1496.85	-0.62159	0.11458	-5.42494	5.79728e-08	6.0998e-07	F2RL3
495.708	-0.621106	0.137771	-4.50826	6.53613e-06	4.7646e-05	UMAD1
1980.02	-0.620395	0.0890057	-6.97029	3.16294e-12	5.84809e-11	UBE2J1
139.137	-0.620076	0.224001	-2.76819	0.00563689	0.019286	BGLT3
216.48	-0.619921	0.128349	-4.82996	1.36559e-06	1.13772e-05	ADGRB3
1409.36	-0.619863	0.118719	-5.22124	1.77725e-07	1.734e-06	ZCCHC9
219.65	-0.619574	0.12231	-5.0656	4.0712e-07	3.7625e-06	TMPRSS4
1090.43	-0.619501	0.0912173	-6.79149	1.10979e-11	1.90986e-10	RNF2
71.0985	-0.619388	0.192476	-3.21801	0.00129085	0.00538485	CLYBL
89.9165	-0.619337	0.181153	-3.41886	0.000628842	0.00287632	MIR4292
7048.3	-0.618902	0.069345	-8.92497	4.4582e-19	1.66292e-17	PCBP2
3899.37	-0.618711	0.0931083	-6.64507	3.0308e-11	4.98677e-10	UBE2N
910.846	-0.618626	0.0901359	-6.86326	6.73068e-12	1.18951e-10	KAT6B
4823.89	-0.617983	0.0831379	-7.43322	1.05982e-13	2.2744e-12	TCERG1
2186.21	-0.617765	0.172135	-3.58884	0.000332147	0.00164031	HIGD1A
42.0921	-0.617755	0.250808	-2.46306	0.0137756	0.0409228	FZD9
3291.63	-0.61772	0.13702	-4.50824	6.53684e-06	4.7646e-05	ARID1B
55.6637	-0.61765	0.198498	-3.11162	0.00186064	0.00740086	LINC02575
95.9876	-0.617505	0.19744	-3.12756	0.00176263	0.00706217	NA
545.32	-0.617336	0.136214	-4.53208	5.84045e-06	4.30127e-05	NR2C1
631.238	-0.617067	0.104807	-5.88765	3.91719e-09	4.86015e-08	MBOAT1
1164.5	-0.616881	0.120382	-5.12435	2.98565e-07	2.82429e-06	ABL2
2542.46	-0.616836	0.0829605	-7.4353	1.04333e-13	2.24354e-12	ECD
1435.33	-0.616699	0.142549	-4.32623	1.5168e-05	0.000101915	RGS10
562.512	-0.616464	0.102656	-6.00516	1.91146e-09	2.4716e-08	COQ3
861.533	-0.616047	0.0786535	-7.83243	4.78542e-15	1.20714e-13	SPRTN
643.338	-0.615827	0.153377	-4.01511	5.94172e-05	0.000353125	TULP4
45.1415	-0.614843	0.217417	-2.82794	0.00468482	0.0164529	HNRNPKP4
4176.46	-0.614485	0.0693271	-8.86357	7.74906e-19	2.84546e-17	SEH1L
2112.68	-0.614141	0.0856373	-7.17142	7.42245e-13	1.46344e-11	RIOK1
278.485	-0.613638	0.121949	-5.03191	4.85629e-07	4.40838e-06	CASK
430.946	-0.613091	0.126404	-4.85023	1.23318e-06	1.03951e-05	TMEM237
126.933	-0.613025	0.161361	-3.79909	0.00014523	0.000784497	PTGES3L
2041.95	-0.611961	0.0767258	-7.97595	1.51212e-15	3.99358e-14	PRPS2
481.43	-0.611638	0.109026	-5.61	2.02323e-08	2.28131e-07	PECAM1
1793.91	-0.61123	0.0966826	-6.32203	2.58147e-10	3.7601e-09	USP25
1160.93	-0.611081	0.135614	-4.50604	6.60494e-06	4.80817e-05	PKN2
490.498	-0.611071	0.159377	-3.83412	0.000126015	0.00069162	PALM3
64.6326	-0.611015	0.194024	-3.14918	0.00163732	0.0066259	TMTC2
1330.72	-0.610589	0.131845	-4.63113	3.63679e-06	2.77913e-05	KIF21B
1720.03	-0.610102	0.0828326	-7.36548	1.76506e-13	3.68674e-12	ISCU
137.407	-0.609923	0.226072	-2.69792	0.00697747	0.0230542	NA
65.3462	-0.60984	0.195061	-3.1264	0.0017696	0.00708528	NA
3242.8	-0.609693	0.0881894	-6.91345	4.72993e-12	8.55773e-11	EIF2D
1811.27	-0.609431	0.0870862	-6.99802	2.59608e-12	4.84553e-11	PRMT3
89.6587	-0.609023	0.227019	-2.6827	0.00730301	0.0239521	DHH
1451.3	-0.608536	0.0809004	-7.52204	5.39293e-14	1.20466e-12	ADAM9
1055.9	-0.608121	0.128427	-4.73516	2.18888e-06	1.75311e-05	ESF1
2327.91	-0.607287	0.0958562	-6.33539	2.36738e-10	3.48046e-09	SNRPF
2137.49	-0.60674	0.0922056	-6.5803	4.69505e-11	7.51049e-10	PPP1R15B
801.569	-0.60643	0.117153	-5.17639	2.26223e-07	2.17394e-06	MLC1
338.382	-0.606326	0.14682	-4.12974	3.63178e-05	0.000226912	NA
719.8	-0.606293	0.0958356	-6.32638	2.50971e-10	3.66461e-09	STRADB
356.72	-0.606092	0.113739	-5.32878	9.88735e-08	1.00366e-06	SGPP1
1137.82	-0.606055	0.0878575	-6.89815	5.26824e-12	9.46873e-11	RRAS2
2369.46	-0.605952	0.109082	-5.55502	2.77583e-08	3.06692e-07	TMEM30A
893.754	-0.605811	0.0875342	-6.92084	4.48966e-12	8.15426e-11	KLHL20
276.057	-0.605795	0.113045	-5.35887	8.3745e-08	8.60071e-07	ALG14
2918.21	-0.605749	0.0965874	-6.27152	3.57546e-10	5.09784e-09	TOR1AIP2
1007.48	-0.605697	0.0914209	-6.62537	3.46384e-11	5.65984e-10	HINT3
2082.34	-0.605379	0.111797	-5.41499	6.1291e-08	6.42318e-07	TAB2
3757.46	-0.605356	0.128862	-4.69769	2.63117e-06	2.06668e-05	YES1
401.497	-0.604876	0.162073	-3.73212	0.000189872	0.000998234	RUFY2
3857.56	-0.604854	0.0744371	-8.12571	4.4476e-16	1.25164e-14	SOD2
3301.96	-0.604705	0.119068	-5.07866	3.80099e-07	3.53189e-06	CHORDC1
4374.11	-0.604688	0.128763	-4.69614	2.65126e-06	2.08039e-05	CCDC88A
2038.95	-0.604658	0.0795379	-7.60213	2.91287e-14	6.69025e-13	TRIB2
445.814	-0.604582	0.17434	-3.46784	0.000524654	0.00244863	BEND3
113.034	-0.60435	0.150699	-4.0103	6.06411e-05	0.000359748	SEMA4F
2976.69	-0.603975	0.0831689	-7.26204	3.81309e-13	7.74792e-12	SSX1
1505.33	-0.603919	0.10259	-5.8867	3.9398e-09	4.88564e-08	ASF1A
10407.1	-0.603562	0.0737602	-8.18276	2.77421e-16	7.95892e-15	APLP2
1389.68	-0.603344	0.101335	-5.95396	2.61731e-09	3.33139e-08	TMEM181
738.935	-0.603109	0.0938734	-6.4247	1.32128e-10	2.0088e-09	EXOC8
1238.26	-0.603072	0.0928841	-6.49274	8.42888e-11	1.31135e-09	RNGTT
278.343	-0.602182	0.119213	-5.0513	4.38803e-07	4.02353e-06	TMEM14A
2812.12	-0.601316	0.105974	-5.67421	1.39328e-08	1.59538e-07	TMEM209
1054.96	-0.601041	0.141515	-4.2472	2.1646e-05	0.000141535	LMBRD1
1136.74	-0.600634	0.140348	-4.2796	1.87227e-05	0.000123688	TLCD4
1948.79	-0.600605	0.175429	-3.42363	0.000617899	0.00283066	LRFN4
811.611	-0.600482	0.117072	-5.12916	2.91038e-07	2.7575e-06	CCDC138
918.645	-0.60032	0.124433	-4.82446	1.4038e-06	1.16832e-05	CNKSR3
30643.3	-0.60032	0.0991965	-6.05183	1.43213e-09	1.89011e-08	NA
5062.76	-0.599776	0.0751236	-7.98386	1.41827e-15	3.77102e-14	VDAC2
1012.56	-0.599287	0.13431	-4.46197	8.12086e-06	5.81387e-05	ATP7A
771.081	-0.598824	0.103572	-5.78174	7.39337e-09	8.79419e-08	LSM6
70.1229	-0.598373	0.195395	-3.06237	0.00219591	0.00854303	NA
2474.98	-0.59832	0.151927	-3.93821	8.2093e-05	0.00047264	LRP5
851.986	-0.598251	0.106277	-5.62918	1.81073e-08	2.05052e-07	LINC00470
68.1653	-0.597822	0.190108	-3.14464	0.00166293	0.00671057	F11-AS1
702.98	-0.59762	0.170712	-3.50074	0.000463961	0.0021959	GPRIN1
869.913	-0.596728	0.130096	-4.58682	4.50046e-06	3.37763e-05	CEP170B
2426.7	-0.596622	0.0876371	-6.80787	9.90536e-12	1.71212e-10	NUP54
2356.89	-0.59646	0.0803932	-7.41928	1.17759e-13	2.50713e-12	DDX50
1045.28	-0.596321	0.134229	-4.44256	8.88962e-06	6.29741e-05	WASHC4
190.42	-0.596054	0.137754	-4.32695	1.51187e-05	0.000101671	ZNF850
57.6011	-0.5959	0.210813	-2.82668	0.00470333	0.0165057	ITGAX
803.42	-0.59583	0.0945504	-6.30172	2.94352e-10	4.23777e-09	CDKN1C
161.323	-0.595578	0.144235	-4.12922	3.63992e-05	0.00022736	FAM72D
735.933	-0.595227	0.0987229	-6.02927	1.64703e-09	2.15327e-08	TRMT5
2792.83	-0.595077	0.0832373	-7.14916	8.73134e-13	1.71226e-11	PNPT1
4462.38	-0.594828	0.141186	-4.21308	2.51911e-05	0.000162112	IDI1
2065.36	-0.59468	0.132556	-4.48625	7.24871e-06	5.24194e-05	RAB5A
114.91	-0.594577	0.233325	-2.54828	0.0108256	0.0334472	NA
617.207	-0.594428	0.113578	-5.23365	1.66192e-07	1.62685e-06	RIDA
59.6507	-0.594382	0.205961	-2.88589	0.00390307	0.0140459	C1orf53
429.717	-0.594241	0.109504	-5.42665	5.74209e-08	6.04712e-07	TRAF3IP2
148.897	-0.594119	0.167703	-3.54269	0.000396062	0.00190962	TJP3
3231.96	-0.593948	0.122048	-4.86651	1.13583e-06	9.65725e-06	GOLGA4
5159.85	-0.593404	0.0897451	-6.6121	3.78907e-11	6.16991e-10	IPO9
1835.55	-0.593385	0.180248	-3.29204	0.000994635	0.00428938	ADISSP
2377.99	-0.592741	0.0729196	-8.12869	4.33961e-16	1.2227e-14	FBXO45
188.431	-0.592648	0.146504	-4.04528	5.226e-05	0.000314693	ZNF354B
6687.76	-0.592646	0.067127	-8.82872	1.05877e-18	3.85781e-17	FUBP1
887.194	-0.592626	0.0935084	-6.33767	2.33258e-10	3.43572e-09	NT5DC1
940.925	-0.592114	0.102572	-5.77267	7.80241e-09	9.22959e-08	FAM216A
1005.04	-0.591708	0.0842592	-7.02247	2.17974e-12	4.10087e-11	NTPCR
155.05	-0.591576	0.151621	-3.90167	9.55329e-05	0.000541437	C10orf88B
1158.35	-0.591303	0.0910218	-6.49628	8.23319e-11	1.28397e-09	UBXN8
128.105	-0.590832	0.19191	-3.07869	0.00207914	0.00814104	NA
4383.02	-0.590608	0.118389	-4.9887	6.07856e-07	5.43022e-06	RRP1B
318.46	-0.590356	0.112799	-5.2337	1.66154e-07	1.62685e-06	VIM-AS1
651.492	-0.590248	0.105264	-5.60731	2.05491e-08	2.31178e-07	WDR89
2822.5	-0.589975	0.0739461	-7.97845	1.48185e-15	3.92241e-14	WDR12
849.266	-0.589746	0.136979	-4.30536	1.66716e-05	0.00011129	PARPBP
443.738	-0.589685	0.138073	-4.27082	1.94753e-05	0.000128266	ZNF138
1854.78	-0.589196	0.0939523	-6.27122	3.58223e-10	5.10441e-09	POLR1F
1592.33	-0.589073	0.0896012	-6.57439	4.88532e-11	7.79374e-10	UBE2T
143.458	-0.588663	0.169459	-3.47378	0.00051319	0.00240272	OSR2
421.635	-0.588479	0.138637	-4.24475	2.18838e-05	0.000142813	LINC00467
545.853	-0.587987	0.127482	-4.6123	3.9824e-06	3.01857e-05	PWP2
178.148	-0.587729	0.22105	-2.65881	0.00784182	0.0254227	TPM2
876.091	-0.587663	0.0882959	-6.65561	2.82131e-11	4.65833e-10	ERCC6L
1985.32	-0.587582	0.0868164	-6.7681	1.3048e-11	2.23406e-10	TOR1AIP1
9599.37	-0.586975	0.0978531	-5.99853	1.99108e-09	2.57033e-08	HNRNPDL
3498.99	-0.586933	0.140212	-4.18603	2.83871e-05	0.000180708	MED13L
837.741	-0.586496	0.11327	-5.17785	2.24455e-07	2.15869e-06	DOK3
98.6951	-0.586117	0.227746	-2.57356	0.0100658	0.0314621	KLK13
236.948	-0.586044	0.145762	-4.02055	5.80613e-05	0.000345659	RPL14P1
2716.49	-0.586008	0.111551	-5.25327	1.49419e-07	1.47242e-06	ZNF496
217.176	-0.585752	0.153243	-3.82238	0.000132172	0.000720484	EEF1AKMT1
2635.62	-0.585556	0.0665224	-8.80239	1.33933e-18	4.80592e-17	IGF2BP2
1695.31	-0.585425	0.0759863	-7.70435	1.31514e-14	3.12393e-13	LARP1B
1949.6	-0.58518	0.096324	-6.07512	1.23897e-09	1.64622e-08	CENPW
2568.01	-0.585041	0.0763431	-7.66331	1.81206e-14	4.25294e-13	MAGEB2
2688.45	-0.584574	0.114655	-5.09854	3.42285e-07	3.20574e-06	PPP1R12A
1797.41	-0.584145	0.0858723	-6.80249	1.02829e-11	1.77348e-10	NDUFA12
5017.32	-0.584118	0.146761	-3.98006	6.88982e-05	0.000403761	SLC5A6
533.506	-0.583926	0.100018	-5.83818	5.27743e-09	6.39002e-08	AP1AR
435.348	-0.583914	0.11504	-5.07574	3.85984e-07	3.58234e-06	NPM1P27
363.195	-0.583145	0.152737	-3.81797	0.000134552	0.000731501	NUDT8
2012.94	-0.582477	0.0818938	-7.11259	1.13887e-12	2.21498e-11	NEK2
3472.55	-0.582336	0.153068	-3.80442	0.000142137	0.000768843	NIBAN2
1340.81	-0.58224	0.132883	-4.38161	1.17807e-05	8.11654e-05	NEK7
3380.09	-0.582062	0.117836	-4.9396	7.82846e-07	6.84641e-06	LSM3
3449.3	-0.581991	0.0792013	-7.34825	2.00823e-13	4.17029e-12	WTAP
18101	-0.581513	0.0987485	-5.88883	3.8895e-09	4.82834e-08	PTMA
1530.74	-0.581425	0.118423	-4.90974	9.11988e-07	7.8962e-06	HERC4
1334.68	-0.581407	0.0895081	-6.49558	8.27155e-11	1.28911e-09	SETD3
639.826	-0.581338	0.125455	-4.63385	3.58923e-06	2.74612e-05	ZNF107
70.609	-0.580565	0.203363	-2.85482	0.00430613	0.0153144	NA
104.069	-0.580435	0.162722	-3.56703	0.00036105	0.00176095	SENP8
143.356	-0.58043	0.145267	-3.9956	6.45308e-05	0.000381099	MET
163.169	-0.58008	0.131833	-4.40013	1.08188e-05	7.50416e-05	LINC00942
1414.4	-0.580073	0.106625	-5.44029	5.31926e-08	5.63197e-07	DEPDC1B
874.265	-0.579827	0.149984	-3.86593	0.000110668	0.000616706	MIX23
1546.06	-0.579526	0.146338	-3.96019	7.48889e-05	0.000435947	PC
757.845	-0.579439	0.117716	-4.92234	8.55148e-07	7.43679e-06	GINM1
84.583	-0.579426	0.207487	-2.79259	0.00522878	0.0180836	CDKL1
3250.8	-0.579265	0.0833042	-6.95361	3.56065e-12	6.54755e-11	FANCD2
1890.93	-0.579007	0.0761967	-7.59885	2.98782e-14	6.84243e-13	NLN
1565.34	-0.578667	0.11309	-5.11687	3.10654e-07	2.92575e-06	FNDC3B
2589.74	-0.578099	0.116964	-4.94252	7.71176e-07	6.74879e-06	TOR3A
4078.07	-0.57805	0.0820191	-7.04775	1.81829e-12	3.45388e-11	DCTN4
1987.11	-0.577888	0.131176	-4.40543	1.05574e-05	7.34443e-05	COX20
378.015	-0.577174	0.114154	-5.05609	4.27936e-07	3.94072e-06	TTYH3
908.185	-0.576796	0.0911007	-6.33141	2.42925e-10	3.56033e-09	GAGE1
1776.14	-0.576763	0.102826	-5.6091	2.03384e-08	2.29218e-07	SATB2
866.458	-0.576059	0.146314	-3.93715	8.24551e-05	0.000474378	PRXL2B
1773.04	-0.576028	0.0959524	-6.00327	1.93378e-09	2.4991e-08	RNF157
64.0499	-0.575471	0.203865	-2.8228	0.00476056	0.0166793	ZGLP1
6438.02	-0.575123	0.192344	-2.99007	0.00278913	0.0104964	DDIT4
723.334	-0.574214	0.119769	-4.79436	1.63196e-06	1.34118e-05	WDR27
12923.2	-0.573537	0.079375	-7.22566	4.98685e-13	9.9699e-12	EPRS1
1541.88	-0.573069	0.104586	-5.47938	4.26815e-08	4.61003e-07	ORC3
403.023	-0.572956	0.106398	-5.38502	7.24365e-08	7.50789e-07	HLA-C
454.889	-0.572721	0.111584	-5.13265	2.85695e-07	2.71124e-06	WDR35
1485.09	-0.572457	0.074468	-7.68728	1.50295e-14	3.55217e-13	SDE2
22943.9	-0.572039	0.0976897	-5.85567	4.75082e-09	5.79698e-08	HK1
6193.17	-0.571939	0.0726005	-7.87788	3.32973e-15	8.49928e-14	ANXA7
1998.61	-0.571873	0.0933647	-6.12515	9.05989e-10	1.23293e-08	RBBP5
123.44	-0.57187	0.187547	-3.04921	0.00229446	0.00888399	OR2W3
192.578	-0.571708	0.133624	-4.2785	1.88158e-05	0.000124234	LINC03057
61.7166	-0.571669	0.211372	-2.70456	0.00683956	0.0226651	REC8
1149.66	-0.571507	0.134612	-4.24559	2.1802e-05	0.000142495	FOSL1
1509.05	-0.571253	0.102961	-5.54825	2.88544e-08	3.18355e-07	RARS2
451.364	-0.571245	0.101132	-5.6485	1.61858e-08	1.84175e-07	PACC1
1464.61	-0.571167	0.10656	-5.36007	8.31897e-08	8.5474e-07	MED23
154.677	-0.571136	0.137894	-4.14184	3.44537e-05	0.000216123	GLIPR2
5691.65	-0.570744	0.0921419	-6.19418	5.85886e-10	8.19026e-09	SETD5
115.229	-0.570331	0.173643	-3.28451	0.00102161	0.0043849	ODF2L
71.7755	-0.570303	0.178145	-3.20135	0.00136785	0.00566701	DDR2
4041.47	-0.569946	0.0839788	-6.78678	1.14661e-11	1.96749e-10	SETD2
1325.61	-0.569626	0.10463	-5.44417	5.20474e-08	5.52115e-07	SKA3
2445.33	-0.56912	0.144974	-3.92566	8.6492e-05	0.00049567	LYRM7
118.338	-0.568816	0.190678	-2.98312	0.00285329	0.010702	LCA5L
82.0048	-0.5687	0.175406	-3.24219	0.00118616	0.00499938	RPL7AP6
893.738	-0.568202	0.119497	-4.75495	1.98497e-06	1.60475e-05	ABHD18
1185.74	-0.568162	0.127131	-4.46912	7.85422e-06	5.64009e-05	SREK1IP1
6122.64	-0.568112	0.0965315	-5.88525	3.97451e-09	4.91835e-08	NAT10
4771.17	-0.568072	0.0766913	-7.40725	1.28944e-13	2.7354e-12	CAND1
2180.77	-0.567593	0.114103	-4.97441	6.54479e-07	5.80937e-06	FMNL1
3049.54	-0.567565	0.116782	-4.86005	1.17358e-06	9.94951e-06	LARS2
707.002	-0.56705	0.16427	-3.45193	0.000556593	0.00258441	SLCO4A1
2351.07	-0.566268	0.0937922	-6.03748	1.56538e-09	2.05563e-08	ANKRD28
228.333	-0.566077	0.171594	-3.29893	0.000970545	0.00420006	RADIL
637.476	-0.565552	0.136193	-4.15257	3.28768e-05	0.000207112	IGSF8
103.383	-0.565223	0.168003	-3.36437	0.000767177	0.00342352	HELLPAR
314.955	-0.56402	0.106998	-5.2713	1.35462e-07	1.34726e-06	PEX7
171.158	-0.563718	0.169639	-3.32305	0.000890377	0.00389237	ZFP82
768.458	-0.563129	0.0847843	-6.6419	3.09655e-11	5.08786e-10	RTN4IP1
1012.38	-0.562723	0.146089	-3.85193	0.000117192	0.000648319	CCDC85C
54.3171	-0.562448	0.224529	-2.50501	0.0122447	0.0370891	METTL25
1669.2	-0.562341	0.117053	-4.80415	1.55406e-06	1.28477e-05	BROX
3728.62	-0.562122	0.0875071	-6.42373	1.32975e-10	2.02037e-09	DNTTIP2
1356.3	-0.561611	0.0853408	-6.5808	4.6792e-11	7.4902e-10	NOC3L
1678.03	-0.561388	0.0839885	-6.6841	2.32343e-11	3.88242e-10	KPNA3
1590.2	-0.561233	0.106466	-5.27147	1.35333e-07	1.34702e-06	EEIG2
608.628	-0.56064	0.126956	-4.41602	1.00535e-05	7.03331e-05	THUMPD2
2943.2	-0.560455	0.125062	-4.4814	7.41559e-06	5.35114e-05	SPTBN2
608.819	-0.560389	0.126705	-4.4228	9.74321e-06	6.83646e-05	SRFBP1
495.115	-0.559933	0.09593	-5.83689	5.31843e-09	6.43636e-08	ZNF35
1978.66	-0.559497	0.10044	-5.57048	2.54041e-08	2.81868e-07	CWC22
1015.6	-0.559459	0.162643	-3.4398	0.000582153	0.00268671	TMEM106B
5631.58	-0.558753	0.105581	-5.29217	1.20871e-07	1.21081e-06	BAZ2A
1885.93	-0.558625	0.109799	-5.08769	3.62457e-07	3.37992e-06	LIMD1
2460.78	-0.558584	0.0674609	-8.28012	1.2305e-16	3.63166e-15	C6orf120
840.261	-0.558514	0.0843333	-6.6227	3.52697e-11	5.75504e-10	STX6
26238	-0.557895	0.0807078	-6.91253	4.76097e-12	8.6073e-11	GLUL
1575.94	-0.557814	0.0759962	-7.34002	2.13558e-13	4.41922e-12	ZNF639
1278.46	-0.557811	0.10647	-5.23915	1.6132e-07	1.58309e-06	COL15A1
1653.92	-0.557445	0.129708	-4.2977	1.72582e-05	0.000114881	ADGRL1
1699.94	-0.557261	0.123738	-4.50355	6.68281e-06	4.858e-05	IBTK
2971.45	-0.556554	0.0743434	-7.48626	7.0862e-14	1.56221e-12	R3HDM1
327.125	-0.556489	0.127441	-4.36665	1.26168e-05	8.63217e-05	GTF2H2
1104.33	-0.555709	0.116147	-4.78452	1.71399e-06	1.40468e-05	H3-3A
4793.04	-0.55555	0.0951095	-5.84117	5.18369e-09	6.2959e-08	AMD1
19365.7	-0.555035	0.0944375	-5.87727	4.17082e-09	5.13437e-08	ODC1
53.6828	-0.554936	0.22855	-2.42807	0.0151794	0.0442359	YBX1P1
1154.83	-0.554826	0.108278	-5.1241	2.98955e-07	2.82685e-06	PRDM4
2858.44	-0.554189	0.149268	-3.71271	0.000205056	0.00106902	UBE2V2
346.462	-0.553681	0.118209	-4.68392	2.81437e-06	2.19613e-05	SMIM8
239.24	-0.553641	0.144808	-3.82327	0.000131692	0.000718265	TMBIM4
624.499	-0.553355	0.115338	-4.79767	1.60521e-06	1.3215e-05	TTC28
735.616	-0.553348	0.0803021	-6.89082	5.54712e-12	9.94481e-11	TAP2
1306.58	-0.55334	0.079099	-6.99555	2.64226e-12	4.91716e-11	MIOS
2272.54	-0.552916	0.0686299	-8.05648	7.85227e-16	2.14832e-14	ALDH9A1
1146.36	-0.552693	0.116303	-4.75219	2.01227e-06	1.62544e-05	SPIN4
6642.23	-0.552448	0.0714428	-7.73274	1.05255e-14	2.53331e-13	FKBP5
1494.44	-0.551806	0.108785	-5.07243	3.92768e-07	3.64244e-06	CMSS1
3570.99	-0.551757	0.103527	-5.32959	9.84361e-08	1.00007e-06	PRPF38B
75.4882	-0.551572	0.211385	-2.60932	0.00907214	0.0287752	CAVIN2-AS1
246.209	-0.551181	0.173699	-3.1732	0.0015077	0.00617417	SNAPC1
176.564	-0.550898	0.129966	-4.23878	2.24733e-05	0.000146377	ZNG1E
7676.58	-0.550844	0.102725	-5.36232	8.21584e-08	8.45247e-07	MBNL1
7829.45	-0.550281	0.118381	-4.6484	3.34527e-06	2.57449e-05	GALNT2
171.424	-0.550088	0.146127	-3.76444	0.00016692	0.000887645	TMCC2
1855.67	-0.549147	0.0972529	-5.64659	1.63662e-08	1.86138e-07	ZNF22
117.328	-0.54905	0.224146	-2.44952	0.0143047	0.0421712	NA
1219.77	-0.548658	0.0844823	-6.49435	8.33941e-11	1.29882e-09	SLC11A2
714.989	-0.548543	0.0797327	-6.87977	5.99484e-12	1.06665e-10	NA
59.6149	-0.548336	0.201225	-2.725	0.00643024	0.0215384	CCL26
1373.66	-0.548265	0.113715	-4.82141	1.42547e-06	1.18552e-05	CASP8AP2
2214.77	-0.548232	0.0739578	-7.41276	1.23693e-13	2.62637e-12	SEC22C
715.53	-0.547111	0.0962092	-5.68668	1.29531e-08	1.48753e-07	IMMP2L
139.244	-0.547054	0.206873	-2.6444	0.00818359	0.0263857	NA
2660.09	-0.54671	0.122599	-4.45932	8.22184e-06	5.88438e-05	SCYL2
1019.13	-0.54652	0.147299	-3.71028	0.000207033	0.00107722	NRROS
12740.1	-0.546423	0.124266	-4.39721	1.09653e-05	7.59242e-05	SMARCA4
253.479	-0.546385	0.14875	-3.67318	0.000239549	0.0012253	ANAPC10
13155.4	-0.546045	0.0699107	-7.81061	5.69124e-15	1.42046e-13	SLC25A3
242.209	-0.54597	0.144046	-3.79024	0.0001505	0.000810179	ZNF670
1961.35	-0.545916	0.0898202	-6.07787	1.21789e-09	1.62003e-08	CAMK2G
1003.95	-0.545904	0.0904526	-6.03525	1.58719e-09	2.08311e-08	CERS6
751.944	-0.54551	0.123621	-4.41277	1.02058e-05	7.12279e-05	ZDHHC20
175.787	-0.545326	0.122539	-4.45021	8.57845e-06	6.11182e-05	GXYLT2
302.708	-0.545212	0.125756	-4.33548	1.45439e-05	9.831e-05	SLC2A13
4347.97	-0.545182	0.103423	-5.27141	1.35381e-07	1.34702e-06	TMCO1
210.965	-0.544742	0.118774	-4.58639	4.5098e-06	3.38249e-05	RWDD3
540.086	-0.544623	0.117829	-4.62216	3.79774e-06	2.8944e-05	SPRYD7
1558.66	-0.544053	0.0855739	-6.3577	2.04795e-10	3.0335e-09	CAPN7
232.558	-0.543767	0.167594	-3.24455	0.00117638	0.00496169	INKA1
4501.04	-0.543688	0.0929823	-5.84722	4.99855e-09	6.08041e-08	NUP107
109.674	-0.543554	0.178095	-3.05204	0.00227291	0.00881065	NA
145.714	-0.543143	0.169507	-3.20426	0.00135412	0.00561703	NUDT7
135.214	-0.542905	0.148275	-3.66148	0.00025076	0.00127546	NA
5937.01	-0.542813	0.0748818	-7.24893	4.20083e-13	8.47742e-12	BZW2
1236.18	-0.54259	0.0987326	-5.49555	3.89498e-08	4.23409e-07	VPS36
869.566	-0.542552	0.0763343	-7.10758	1.18095e-12	2.29116e-11	ANKRD13C
2223.22	-0.54245	0.0695323	-7.80142	6.12142e-15	1.523e-13	MKRN2
74.7628	-0.542255	0.195746	-2.7702	0.00560215	0.0191782	DEPDC4
166.989	-0.542224	0.140882	-3.84878	0.000118705	0.000655966	LIPT1
182.953	-0.541911	0.171762	-3.15502	0.00160488	0.00651415	NA
1611.74	-0.541718	0.115904	-4.67386	2.95592e-06	2.29882e-05	ARL1
283.85	-0.541466	0.117417	-4.61149	3.99789e-06	3.02643e-05	AGTPBP1
2859.35	-0.5414	0.0898609	-6.02487	1.69249e-09	2.20781e-08	UTP14A
676.598	-0.541118	0.0984678	-5.49538	3.89871e-08	4.23619e-07	LLPH
1288.15	-0.541088	0.0844021	-6.41083	1.4473e-10	2.18493e-09	SNHG15
2297.5	-0.540847	0.140946	-3.83727	0.000124411	0.000684248	THOC1
2295.77	-0.540801	0.1345	-4.02081	5.79973e-05	0.000345366	ACSM3
2924.35	-0.540781	0.107657	-5.0232	5.08171e-07	4.59007e-06	POLR3A
117.198	-0.540743	0.174393	-3.10072	0.00193049	0.00762222	STAP1
4598.94	-0.540642	0.122707	-4.40594	1.05326e-05	7.32936e-05	TUBB6
2310.6	-0.540631	0.14044	-3.84955	0.000118333	0.000654168	BRPF1
1228.13	-0.540538	0.119308	-4.53061	5.88124e-06	4.32861e-05	PPIL4
3823.99	-0.540085	0.0989874	-5.4561	4.86712e-08	5.19519e-07	SLC25A23
2683.85	-0.540004	0.0918273	-5.88065	4.08649e-09	5.04371e-08	THUMPD1
388.65	-0.539486	0.110305	-4.89087	1.0039e-06	8.63183e-06	KBTBD6
1797.83	-0.539229	0.0731737	-7.36917	1.71697e-13	3.59073e-12	TFCP2
474.576	-0.539004	0.155843	-3.45862	0.000542947	0.00252545	ZBTB37
456.231	-0.538543	0.149616	-3.59949	0.000318839	0.0015812	ZNF37BP
733.47	-0.538504	0.132392	-4.06749	4.75217e-05	0.000288961	DNAJC24
4501.14	-0.538085	0.0663429	-8.11066	5.03436e-16	1.40885e-14	WDR43
1333.88	-0.538037	0.0762511	-7.05612	1.7121e-12	3.2653e-11	SIRT1
181.646	-0.537541	0.152726	-3.51965	0.000432117	0.00206577	FIRRE
215.655	-0.537527	0.113822	-4.72254	2.32912e-06	1.85331e-05	APLNR
2890.73	-0.537476	0.0942957	-5.69989	1.19881e-08	1.38412e-07	TSPYL1
2751.41	-0.537415	0.127337	-4.22042	2.43843e-05	0.000157305	TBCA
7346.32	-0.537166	0.0896358	-5.99276	2.0631e-09	2.65895e-08	CTNNB1
8939.71	-0.536124	0.158976	-3.37237	0.000745249	0.00333828	SRM
444.854	-0.535791	0.17027	-3.14671	0.00165118	0.00667455	FNDC10
207.292	-0.535526	0.17107	-3.13044	0.00174544	0.00700282	TRPM2
6116.14	-0.535331	0.114137	-4.69025	2.72867e-06	2.13404e-05	CBFA2T3
405.512	-0.535295	0.132869	-4.02874	5.60762e-05	0.000335194	TTC13
1485.21	-0.535238	0.103379	-5.17743	2.2496e-07	2.16268e-06	VRK2
696.593	-0.534897	0.1274	-4.19857	2.68603e-05	0.00017187	KYNU
631.22	-0.534851	0.105921	-5.04953	4.42888e-07	4.05469e-06	E2F7
2869.87	-0.534443	0.0721667	-7.40567	1.30494e-13	2.7658e-12	NIP7
2077.14	-0.534218	0.12206	-4.37668	1.20498e-05	8.28021e-05	RPUSD3
2278.61	-0.533893	0.0779124	-6.85248	7.25783e-12	1.27694e-10	PRPF3
936.945	-0.533607	0.136662	-3.90458	9.43906e-05	0.000536379	LRP6
2296.73	-0.53353	0.15909	-3.35363	0.000797583	0.00353648	WDR4
69.4435	-0.533462	0.197	-2.70793	0.00677044	0.0224802	ACE
575.755	-0.533379	0.0900463	-5.92339	3.15374e-09	3.97347e-08	RPSA2
911.404	-0.533211	0.109997	-4.8475	1.25025e-06	1.0514e-05	MAGOHB
792.206	-0.532959	0.115533	-4.61303	3.96837e-06	3.01181e-05	RPL39L
179.655	-0.532894	0.126145	-4.22444	2.39534e-05	0.000154652	ATP1B1
4539.47	-0.532654	0.126999	-4.19417	2.73877e-05	0.000174865	CARM1
650.543	-0.532498	0.149123	-3.57087	0.000355797	0.00174108	CEP85L
2670.5	-0.532326	0.100132	-5.31625	1.05925e-07	1.07018e-06	POGK
2024.26	-0.531726	0.0802723	-6.62403	3.49547e-11	5.70758e-10	LRRFIP2
2378.56	-0.531452	0.135743	-3.91514	9.03502e-05	0.000515778	AIG1
4180.36	-0.531204	0.114097	-4.65572	3.22843e-06	2.49025e-05	EIF1AX
2047.11	-0.531157	0.152143	-3.49116	0.000480926	0.00226695	THAP4
166.552	-0.530621	0.187815	-2.82524	0.00472459	0.0165631	SLC26A1
6817.36	-0.529908	0.149116	-3.55367	0.000379896	0.00184221	SLC2A3
6893.14	-0.529655	0.0700331	-7.56293	3.94085e-14	8.94686e-13	TXNRD1
95.8527	-0.529469	0.221768	-2.38749	0.016964	0.0484501	IPO4
2618.52	-0.52882	0.129921	-4.07032	4.69488e-05	0.000285845	CD55
6058.64	-0.528598	0.120358	-4.39188	1.12375e-05	7.76042e-05	GLO1
1895.29	-0.528563	0.0884962	-5.97272	2.33325e-09	2.98917e-08	ZZZ3
1999.68	-0.528478	0.0709303	-7.45066	9.2873e-14	2.01177e-12	NVL
462.04	-0.528455	0.11048	-4.78326	1.72472e-06	1.41201e-05	THAP1
1768.64	-0.528072	0.119169	-4.43128	9.36762e-06	6.59448e-05	EIF4E
993.907	-0.528069	0.135564	-3.89536	9.80531e-05	0.000554656	SC5D
326.596	-0.527965	0.203693	-2.59196	0.00954307	0.0300188	ANKRD37
988.045	-0.527812	0.157695	-3.34704	0.000816793	0.00361554	HDHD5
10195.8	-0.527523	0.0947497	-5.56754	2.58354e-08	2.86117e-07	NACA
143.295	-0.527488	0.151276	-3.48693	0.0004886	0.00230037	ZBTB18
961.083	-0.5272	0.132912	-3.96653	7.29258e-05	0.000425779	TFAP4
571.84	-0.526867	0.152299	-3.45943	0.000541317	0.0025185	GET1
964.854	-0.526349	0.181489	-2.90016	0.00372968	0.0134898	POMGNT2
145.23	-0.526067	0.19678	-2.67338	0.00750914	0.0244837	JMJD1C-AS1
93.5683	-0.52566	0.181687	-2.89322	0.00381313	0.0137642	NA
1739.5	-0.525532	0.0680896	-7.71824	1.1795e-14	2.81874e-13	BPNT1
1981.09	-0.525528	0.0787009	-6.67753	2.43001e-11	4.04639e-10	DIMT1
869.883	-0.525364	0.110399	-4.75876	1.94783e-06	1.57933e-05	SPATA5
798.655	-0.525284	0.0910953	-5.76631	8.10255e-09	9.55114e-08	FXN
3258.46	-0.525275	0.119987	-4.37777	1.199e-05	8.24633e-05	GEMIN5
940.858	-0.524702	0.0851065	-6.16524	7.0375e-10	9.71711e-09	OXSM
15101.6	-0.524532	0.0702293	-7.46886	8.08946e-14	1.76525e-12	CAPRIN1
2888.53	-0.524415	0.0820402	-6.39218	1.6354e-10	2.44621e-09	INTS10
749.29	-0.524197	0.0989179	-5.29932	1.16236e-07	1.16686e-06	PEX3
1561.34	-0.523966	0.0735699	-7.12201	1.06362e-12	2.07718e-11	TGS1
1317.13	-0.523661	0.115905	-4.51804	6.24153e-06	4.57099e-05	ELP4
124.997	-0.523197	0.170982	-3.05995	0.00221377	0.00860541	RPL4P4
3681.85	-0.523179	0.0844805	-6.1929	5.90679e-10	8.24749e-09	GTSF1
3940.67	-0.522952	0.0736774	-7.09786	1.26702e-12	2.44409e-11	WDR3
1998.15	-0.522893	0.0912154	-5.73251	9.89573e-09	1.15382e-07	MRPS9
142.265	-0.521964	0.176891	-2.95076	0.00316992	0.0117165	NA
429.273	-0.52182	0.108795	-4.79635	1.6158e-06	1.32929e-05	PIMREG
379.858	-0.521716	0.204583	-2.55014	0.010768	0.0332953	H1-4
53.8721	-0.521662	0.204595	-2.54974	0.0107804	0.0333251	NA
48.8729	-0.521451	0.218583	-2.3856	0.0170514	0.0486702	YY2
599.961	-0.521325	0.107086	-4.86827	1.12577e-06	9.58205e-06	FBXL4
1193.27	-0.521267	0.109567	-4.75752	1.95985e-06	1.58799e-05	DDX31
1001.28	-0.520947	0.143827	-3.62203	0.000292298	0.00146465	MZT1
2825.65	-0.520904	0.0747541	-6.96822	3.20965e-12	5.92518e-11	VKORC1L1
10409.4	-0.520807	0.0860515	-6.05227	1.42819e-09	1.88596e-08	HMGN1
918.049	-0.520804	0.106368	-4.89626	9.76784e-07	8.41403e-06	PEX2
1200.23	-0.520717	0.0866317	-6.0107	1.84726e-09	2.39122e-08	LTA4H
3292.93	-0.520539	0.0908682	-5.72851	1.01318e-08	1.1796e-07	GRB10
348.651	-0.520455	0.151167	-3.44292	0.000575475	0.00266164	NA
175.608	-0.520301	0.154267	-3.37272	0.000744292	0.00333568	HMGB1P6
1272.05	-0.520271	0.110105	-4.72521	2.29882e-06	1.83279e-05	BCL7A
3653.58	-0.520209	0.0705881	-7.36964	1.71087e-13	3.58161e-12	PPP2R5A
1284.73	-0.519974	0.0709402	-7.32975	2.30581e-13	4.75895e-12	OXNAD1
375.948	-0.519402	0.0986655	-5.26427	1.40747e-07	1.39278e-06	MED30
1430.23	-0.519306	0.0904663	-5.74033	9.44935e-09	1.10341e-07	ASCC1
3613.18	-0.518919	0.0926583	-5.60035	2.13917e-08	2.40057e-07	SBDS
52.0427	-0.518895	0.209352	-2.47858	0.0131907	0.0394236	ARMC2
255.304	-0.518855	0.150041	-3.45809	0.000544014	0.00252948	NR1D2
2122.68	-0.518597	0.101893	-5.08961	3.58799e-07	3.34714e-06	SALL2
470.352	-0.518386	0.1308	-3.96318	7.3957e-05	0.000430841	HDAC4
827.693	-0.518173	0.0905316	-5.72367	1.04245e-08	1.21188e-07	FDX1
237.717	-0.51793	0.121322	-4.26904	1.96319e-05	0.000129189	ZBTB10
1719.55	-0.517836	0.0842812	-6.14415	8.03952e-10	1.10105e-08	EAF1
6355.18	-0.517577	0.0895705	-5.77843	7.53988e-09	8.94593e-08	MTREX
3510.07	-0.517532	0.0877866	-5.89534	3.73901e-09	4.65621e-08	PRKAR2A
756	-0.517248	0.11738	-4.40663	1.04993e-05	7.30835e-05	LYPLAL1
829.251	-0.516671	0.085858	-6.01774	1.7687e-09	2.30214e-08	NEK4
4770.79	-0.516247	0.0718124	-7.18882	6.53536e-13	1.29778e-11	CPSF6
824.249	-0.51612	0.127231	-4.05655	4.98022e-05	0.000301585	ANKRD50
9289.71	-0.515428	0.0825471	-6.24404	4.26411e-10	6.03596e-09	MAP4
535.961	-0.515331	0.0942771	-5.46613	4.59972e-08	4.94328e-07	GEMIN2
6784.88	-0.515157	0.118951	-4.33085	1.48537e-05	0.000100261	MYC
1195.93	-0.515137	0.101365	-5.08203	3.73429e-07	3.47538e-06	TATDN2
58.4731	-0.514535	0.201271	-2.55643	0.0105751	0.0327768	CCL24
98.8449	-0.514396	0.176214	-2.91916	0.00350977	0.0128281	GOLGA6L9
958.969	-0.51362	0.0901354	-5.69832	1.20993e-08	1.39559e-07	SLC25A15
1154.65	-0.513419	0.0750175	-6.84398	7.7021e-12	1.35308e-10	TOB1
330.999	-0.51314	0.118459	-4.33179	1.47902e-05	9.98886e-05	NOTUM
585.05	-0.513009	0.107203	-4.78539	1.70656e-06	1.39908e-05	UBE2D1
299.893	-0.512814	0.108864	-4.71058	2.47008e-06	1.95381e-05	PSTK
1394.33	-0.512698	0.0929229	-5.51745	3.43952e-08	3.76148e-07	PRIM1
2317.85	-0.512569	0.0841135	-6.09378	1.10275e-09	1.47938e-08	TMEM43
1709.77	-0.512505	0.0775199	-6.61127	3.81049e-11	6.20052e-10	SYNJ2
545.776	-0.511912	0.142084	-3.60289	0.000314696	0.00156361	C21orf91
3577.3	-0.511758	0.0760635	-6.72804	1.71961e-11	2.91678e-10	KIF4A
429.946	-0.51156	0.122141	-4.18826	2.81105e-05	0.000179069	SOCS5
2811.09	-0.511064	0.0880531	-5.80404	6.4737e-09	7.74319e-08	HHEX
4415.78	-0.510938	0.156203	-3.27099	0.00107171	0.0045692	CCDC86
3719.16	-0.51079	0.109576	-4.66152	3.13883e-06	2.42748e-05	SP1
7436.26	-0.510726	0.119995	-4.25623	2.07905e-05	0.000136319	GATA2
1159.24	-0.510643	0.106156	-4.81031	1.50694e-06	1.24931e-05	APOOL
5386.42	-0.51059	0.0796982	-6.40654	1.48859e-10	2.24296e-09	PAK2
2600.94	-0.510125	0.0876436	-5.82045	5.86881e-09	7.06261e-08	INTS7
3848.59	-0.509864	0.100605	-5.06797	4.02078e-07	3.72292e-06	BRIX1
908.475	-0.509694	0.090444	-5.63547	1.74585e-08	1.98083e-07	RAB4A-AS1
10616.3	-0.509191	0.0818808	-6.21868	5.01358e-10	7.04617e-09	CCT2
2281.78	-0.508898	0.104237	-4.88211	1.04958e-06	9.00166e-06	BDP1
2018.18	-0.508447	0.100864	-5.04094	4.63249e-07	4.21819e-06	CPNE3
77.1032	-0.508086	0.184762	-2.74995	0.00596039	0.0202199	FAM24B
452.106	-0.508013	0.103873	-4.89073	1.00461e-06	8.63483e-06	DIXDC1
7305.15	-0.507838	0.080477	-6.31035	2.78401e-10	4.0283e-09	EIF4EBP2
434.002	-0.507597	0.122834	-4.13239	3.59012e-05	0.000224546	CHM
928.292	-0.507589	0.103496	-4.90445	9.36873e-07	8.09274e-06	CDK17
[truncated: 41 more rows]
